# Supplementary material for: Sexual Differences in Physiological and Transcriptional Responses to Salinity Stress of Salix linearistipularis
Source: Front Plant Sci. 2020 Oct 19;11:517962. doi: 10.3389/fpls.2020.517962 (PMC7604296; doi:10.3389/fpls.2020.517962)
Supplement: Supplementary file 5 [file Table_2.xlsx]

## Sheet: Sheet3
Table S2. Annotation and expression level of 68 ROS-responsive DEGs from female and male roots
gene_id	go_desc	nr_desc	nt_desc	swissprot_desc	pfam_desc	kog_desc	log2fc_F_CK-vs-F_6	log2fc_F_CK-vs-F_12	log2fc_F_CK-vs-F_24	log2fc_M_CK-vs-M_6	log2fc_M_CK-vs-M_12	log2fc_M_CK-vs-M_24
CL14675	GO:0006457//protein folding;GO:0051082//unfolded protein binding;GO:0009651//response to salt stress;GO:0043621//protein self-association;GO:0042542//response to hydrogen peroxide;GO:0009408//response to heat;GO:0000302//response to reactive oxygen species;GO:0051259//protein complex oligomerization	16.9 kDa class I heat shock protein 2 [Populus trichocarpa] >PNT56301.1 hypothetical protein POPTR_001G238700 [Populus trichocarpa]	XM_011001958.1 PREDICTED: Populus euphratica 17.4 kDa class I heat shock protein-like (LOC105107881), mRNA	17.6 kDa class I heat shock protein 3 OS=Arabidopsis thaliana OX=3702 GN=HSP17.6C PE=2 SV=2	Hsp20/alpha crystallin family	[O] KOG0710 Molecular chaperone (small heat-shock protein Hsp26/Hsp42)	5.57503	6.15102	7.31563	5.1374	6.84364	8.70051
Unigene19260_All	GO:0006457//protein folding;GO:0051082//unfolded protein binding;GO:0009651//response to salt stress;GO:0043621//protein self-association;GO:0042542//response to hydrogen peroxide;GO:0009408//response to heat;GO:0000302//response to reactive oxygen species;GO:0051259//protein complex oligomerization	17.3 kDa class I heat shock protein [Populus trichocarpa] >PNT19642.1 hypothetical protein POPTR_009G049800 [Populus trichocarpa]	XM_011047085.1 PREDICTED: Populus euphratica 17.3 kDa class I heat shock protein-like (LOC105140307), mRNA	18.2 kDa class I heat shock protein OS=Medicago sativa OX=3879 GN=HSP18.2 PE=2 SV=1	Hsp20/alpha crystallin family	[O] KOG0710 Molecular chaperone (small heat-shock protein Hsp26/Hsp42)	4.67883	3.42813	6.71417	6.53061	5.38755	11.7503
Unigene20703_All	GO:0006457//protein folding;GO:0051082//unfolded protein binding;GO:0009651//response to salt stress;GO:0043621//protein self-association;GO:0042542//response to hydrogen peroxide;GO:0009408//response to heat;GO:0000302//response to reactive oxygen species;GO:0051259//protein complex oligomerization	17.3 kDa class I heat shock protein [Populus trichocarpa] >PNT19642.1 hypothetical protein POPTR_009G049800 [Populus trichocarpa]	XM_011046271.1 PREDICTED: Populus euphratica 18.1 kDa class I heat shock protein-like (LOC105139713), mRNA	18.2 kDa class I heat shock protein OS=Medicago sativa OX=3879 GN=HSP18.2 PE=2 SV=1	Hsp20/alpha crystallin family	[O] KOG0710 Molecular chaperone (small heat-shock protein Hsp26/Hsp42)	-1.02754	4.05176	7.00289	5.68794	8.63579	8.88191
CL12066	GO:0006457//protein folding;GO:0051082//unfolded protein binding;GO:0009651//response to salt stress;GO:0043621//protein self-association;GO:0042542//response to hydrogen peroxide;GO:0009408//response to heat;GO:0000302//response to reactive oxygen species;GO:0051259//protein complex oligomerization	17.4 kDa class III heat shock protein [Populus trichocarpa] >PNT44132.1 hypothetical protein POPTR_003G071100 [Populus trichocarpa]	XM_011038217.1 PREDICTED: Populus euphratica 17.4 kDa class III heat shock protein-like (LOC105133999), mRNA	17.4 kDa class III heat shock protein OS=Arabidopsis thaliana OX=3702 GN=HSP17.4B PE=2 SV=1	Hsp20/alpha crystallin family	[O] KOG0710 Molecular chaperone (small heat-shock protein Hsp26/Hsp42)	5.00943	4.44898	6.76291	5.03478	6.13088	7.13988
CL18276	GO:0006457//protein folding;GO:0051082//unfolded protein binding;GO:0009651//response to salt stress;GO:0043621//protein self-association;GO:0042542//response to hydrogen peroxide;GO:0009408//response to heat;GO:0000302//response to reactive oxygen species;GO:0051259//protein complex oligomerization	17.5 kDa class I heat shock protein [Populus trichocarpa] >PNT19444.1 hypothetical protein POPTR_009G039200 [Populus trichocarpa]	XM_011033903.1 PREDICTED: Populus euphratica 17.3 kDa class I heat shock protein-like (LOC105131104), mRNA	18.5 kDa class I heat shock protein OS=Glycine max OX=3847 GN=HSP18.5-C PE=3 SV=1	Hsp20/alpha crystallin family	[O] KOG0710 Molecular chaperone (small heat-shock protein Hsp26/Hsp42)	1.03623	0.18783	2.24778	0.0762897	2.17969	3.33887
CL17724	GO:0006457//protein folding;GO:0051082//unfolded protein binding;GO:0009651//response to salt stress;GO:0043621//protein self-association;GO:0042542//response to hydrogen peroxide;GO:0009408//response to heat;GO:0000302//response to reactive oxygen species;GO:0051259//protein complex oligomerization	17.9 kDa class II heat shock protein [Populus trichocarpa] >ABK93262.1 unknown [Populus trichocarpa] >PNT33084.1 hypothetical protein POPTR_006G223900 [Populus trichocarpa]	EF145067.1 Populus trichocarpa clone WS0111_O07 unknown mRNA	17.3 kDa class II heat shock protein OS=Solanum peruvianum OX=4082 PE=2 SV=1	Hsp20/alpha crystallin family	[O] KOG0710 Molecular chaperone (small heat-shock protein Hsp26/Hsp42)	7.28473	7.12157	9.80959	7.94712	10.2109	10.8428
Unigene13445_All	GO:0006457//protein folding;GO:0051082//unfolded protein binding;GO:0009651//response to salt stress;GO:0043621//protein self-association;GO:0042542//response to hydrogen peroxide;GO:0009408//response to heat;GO:0000302//response to reactive oxygen species;GO:0051259//protein complex oligomerization	18.1 kDa class I heat shock protein [Populus trichocarpa]	XM_011007190.1 PREDICTED: Populus euphratica 18.1 kDa class I heat shock protein-like (LOC105111742), mRNA	17.3 kDa class I heat shock protein OS=Glycine max OX=3847 GN=HSP17.3-B PE=3 SV=1	Hsp20/alpha crystallin family	[O] KOG0710 Molecular chaperone (small heat-shock protein Hsp26/Hsp42)	7.261	8.32732	11.081	6.81803	8.29281	10.3092
Unigene17995_All	GO:0006457//protein folding;GO:0051082//unfolded protein binding;GO:0009651//response to salt stress;GO:0043621//protein self-association;GO:0042542//response to hydrogen peroxide;GO:0009408//response to heat;GO:0000302//response to reactive oxygen species;GO:0051259//protein complex oligomerization	18.1 kDa class I heat shock protein [Populus trichocarpa]	XM_011007190.1 PREDICTED: Populus euphratica 18.1 kDa class I heat shock protein-like (LOC105111742), mRNA	17.3 kDa class I heat shock protein OS=Glycine max OX=3847 GN=HSP17.3-B PE=3 SV=1	Hsp20/alpha crystallin family	[O] KOG0710 Molecular chaperone (small heat-shock protein Hsp26/Hsp42)	NA	8.8099	11.4724	6.9818	6.90483	-0.988095
Unigene23301_All	GO:0006457//protein folding;GO:0051082//unfolded protein binding;GO:0009651//response to salt stress;GO:0043621//protein self-association;GO:0042542//response to hydrogen peroxide;GO:0009408//response to heat;GO:0000302//response to reactive oxygen species;GO:0051259//protein complex oligomerization	18.1 kDa class I heat shock protein [Populus trichocarpa]	XM_011007190.1 PREDICTED: Populus euphratica 18.1 kDa class I heat shock protein-like (LOC105111742), mRNA	17.3 kDa class I heat shock protein OS=Glycine max OX=3847 GN=HSP17.3-B PE=3 SV=1	Hsp20/alpha crystallin family	[O] KOG0710 Molecular chaperone (small heat-shock protein Hsp26/Hsp42)	7.54039	7.24663	10.1693	10.9932	13.7683	12.8948
Unigene29404_All	GO:0006457//protein folding;GO:0051082//unfolded protein binding;GO:0009651//response to salt stress;GO:0043621//protein self-association;GO:0042542//response to hydrogen peroxide;GO:0009408//response to heat;GO:0000302//response to reactive oxygen species;GO:0051259//protein complex oligomerization	18.1 kDa class I heat shock protein [Populus trichocarpa]	XM_011047085.1 PREDICTED: Populus euphratica 17.3 kDa class I heat shock protein-like (LOC105140307), mRNA	17.3 kDa class I heat shock protein OS=Glycine max OX=3847 GN=HSP17.3-B PE=3 SV=1	Hsp20/alpha crystallin family	[O] KOG0710 Molecular chaperone (small heat-shock protein Hsp26/Hsp42)	7.58808	NA	NA	6.12539	9.15245	8.66392
Unigene8752_All	GO:0006457//protein folding;GO:0051082//unfolded protein binding;GO:0009651//response to salt stress;GO:0043621//protein self-association;GO:0042542//response to hydrogen peroxide;GO:0009408//response to heat;GO:0000302//response to reactive oxygen species;GO:0051259//protein complex oligomerization	18.1 kDa class I heat shock protein [Populus trichocarpa]	XM_011007190.1 PREDICTED: Populus euphratica 18.1 kDa class I heat shock protein-like (LOC105111742), mRNA	18.1 kDa class I heat shock protein OS=Pisum sativum OX=3888 GN=HSP18.1 PE=1 SV=1	Hsp20/alpha crystallin family	[O] KOG0710 Molecular chaperone (small heat-shock protein Hsp26/Hsp42)	6.97815	7.09441	10.128	6.9279	9.41249	9.88031
CL19958	GO:0006457//protein folding;GO:0051082//unfolded protein binding;GO:0009651//response to salt stress;GO:0043621//protein self-association;GO:0042542//response to hydrogen peroxide;GO:0009408//response to heat;GO:0000302//response to reactive oxygen species;GO:0051259//protein complex oligomerization	18.1 kDa class I heat shock protein [Populus trichocarpa] >PNT17523.1 hypothetical protein POPTR_010G195700 [Populus trichocarpa]	AC208137.1 Populus trichocarpa clone JGIACSB09-H15, complete sequence	18.2 kDa class I heat shock protein OS=Medicago sativa OX=3879 GN=HSP18.2 PE=2 SV=1	Hsp20/alpha crystallin family	[O] KOG0710 Molecular chaperone (small heat-shock protein Hsp26/Hsp42)	0.0923351	2.67371	5.6189	-0.364865	-0.452758	5.97584
Unigene10480_All	GO:0006457//protein folding;GO:0051082//unfolded protein binding;GO:0009651//response to salt stress;GO:0043621//protein self-association;GO:0042542//response to hydrogen peroxide;GO:0009408//response to heat;GO:0000302//response to reactive oxygen species;GO:0051259//protein complex oligomerization	18.1 kDa class I heat shock protein [Populus trichocarpa] >PNT23061.1 hypothetical protein POPTR_008G062300 [Populus trichocarpa]	XM_011039929.1 PREDICTED: Populus euphratica 18.1 kDa class I heat shock protein-like (LOC105135150), mRNA	17.8 kDa class I heat shock protein OS=Daucus carota OX=4039 PE=3 SV=1	Hsp20/alpha crystallin family	[O] KOG0710 Molecular chaperone (small heat-shock protein Hsp26/Hsp42)	5.57899	4.3536	8.31839	2.53669	4.96314	8.55233
Unigene6272_All	GO:0006457//protein folding;GO:0051082//unfolded protein binding;GO:0009651//response to salt stress;GO:0043621//protein self-association;GO:0042542//response to hydrogen peroxide;GO:0009408//response to heat;GO:0000302//response to reactive oxygen species;GO:0051259//protein complex oligomerization	18.1 kDa class I heat shock protein [Populus trichocarpa] >PNT23061.1 hypothetical protein POPTR_008G062300 [Populus trichocarpa]	XM_011039929.1 PREDICTED: Populus euphratica 18.1 kDa class I heat shock protein-like (LOC105135150), mRNA	17.8 kDa class I heat shock protein OS=Daucus carota OX=4039 PE=3 SV=1	Hsp20/alpha crystallin family	[O] KOG0710 Molecular chaperone (small heat-shock protein Hsp26/Hsp42)	3.64576	2.95222	5.8851	3.44042	7.37758	8.08661
CL6853	GO:0009644//response to high light intensity;GO:0006457//protein folding;GO:0043621//protein self-association;GO:0042542//response to hydrogen peroxide;GO:0009408//response to heat;GO:0000302//response to reactive oxygen species;GO:0051082//unfolded protein binding;GO:0009651//response to salt stress;GO:0051259//protein complex oligomerization	18.5 kDa class I heat shock protein [Populus trichocarpa] >RQO91400.1 hypothetical protein POPTR_006G073500 [Populus trichocarpa]	XM_011021768.1 PREDICTED: Populus euphratica 18.5 kDa class I heat shock protein-like (LOC105122566), mRNA	18.5 kDa class I heat shock protein OS=Glycine max OX=3847 GN=HSP18.5-C PE=3 SV=1	Hsp20/alpha crystallin family	[O] KOG0710 Molecular chaperone (small heat-shock protein Hsp26/Hsp42)	3.99677	4.17559	5.61659	1.64714	3.89359	5.16643
Unigene5413_All	GO:0006879//cellular iron ion homeostasis;GO:0016020//membrane;GO:0009535//chloroplast thylakoid membrane;GO:0005506//iron ion binding;GO:0005737//cytoplasm;GO:0000302//response to reactive oxygen species;GO:0006826//iron ion transport;GO:0005623//cell;GO:0009735//response to cytokinin;GO:0009941//chloroplast envelope;GO:0005739//mitochondrion;GO:0006880//intracellular sequestering of iron ion;GO…	ferritin-3, chloroplastic [Populus trichocarpa] >ABK96784.1 unknown [Populus trichocarpa x Populus deltoides] >PNT17300.1 hypothetical protein POPTR_010G184500 [Populus trichocarpa]	EF148832.1 Populus trichocarpa x Populus deltoides clone WS0138_O11 unknown mRNA	Ferritin-3, chloroplastic OS=Glycine max OX=3847 PE=2 SV=1	Ferritin-like domain	[P] KOG2332 Ferritin	0.508489	-0.713953	-0.870015	4.76325	4.59057	4.2697
Unigene23185_All	GO:0006979//response to oxidative stress;GO:0020037//heme binding;GO:0016688//L-ascorbate peroxidase activity;GO:0034599//cellular response to oxidative stress;GO:0004601//peroxidase activity;GO:0042744//hydrogen peroxide catabolic process;GO:0000302//response to reactive oxygen species;GO:0009507//chloroplast	Heme peroxidase, plant/fungal/bacterial [Corchorus olitorius]	HE583559.1 TPA_inf: Populus trichocarpa SINE SaliS-IV_Pt1	L-ascorbate peroxidase 2, cytosolic OS=Arabidopsis thaliana OX=3702 GN=APX2 PE=2 SV=3	NA	[R] TWOG0189 Peroxidase	3.8762	1.29945	NA	0.53264	-5.1291	-0.180216
CL2500	GO:0020037//heme binding;GO:0016688//L-ascorbate peroxidase activity;GO:0000302//response to reactive oxygen species;GO:0006979//response to oxidative stress;GO:0004601//peroxidase activity;GO:0034599//cellular response to oxidative stress;GO:0042744//hydrogen peroxide catabolic process;GO:0009507//chloroplast	hypothetical protein POPTR_009G015400 [Populus trichocarpa]	XM_011010547.1 PREDICTED: Populus euphratica L-ascorbate peroxidase, cytosolic (LOC105114120), mRNA	L-ascorbate peroxidase 2, cytosolic OS=Arabidopsis thaliana OX=3702 GN=APX2 PE=2 SV=3	Peroxidase	[R] TWOG0189 Peroxidase	-0.419276	0.679096	1.30663	-2.2507	-1.10349	-4.10124
Unigene14279_All	GO:0006457//protein folding;GO:0051082//unfolded protein binding;GO:0009651//response to salt stress;GO:0043621//protein self-association;GO:0042542//response to hydrogen peroxide;GO:0009408//response to heat;GO:0000302//response to reactive oxygen species;GO:0051259//protein complex oligomerization	hypothetical protein POPTR_009G148000 [Populus trichocarpa]	XM_011046271.1 PREDICTED: Populus euphratica 18.1 kDa class I heat shock protein-like (LOC105139713), mRNA	18.1 kDa class I heat shock protein OS=Pisum sativum OX=3888 GN=HSP18.1 PE=1 SV=1	Hsp20/alpha crystallin family	[O] KOG0710 Molecular chaperone (small heat-shock protein Hsp26/Hsp42)	5.80773	5.91919	9.39312	8.64081	12.1277	12.8238
Unigene12351_All	GO:0020037//heme binding;GO:0016688//L-ascorbate peroxidase activity;GO:0009506//plasmodesma;GO:0005777//peroxisome;GO:0000302//response to reactive oxygen species;GO:0006979//response to oxidative stress;GO:0005774//vacuolar membrane;GO:0034599//cellular response to oxidative stress;GO:0004601//peroxidase activity;GO:0009735//response to cytokinin;GO:0016021//integral component of membrane;GO:00…	L-ascorbate peroxidase 3 [Populus trichocarpa] >ABK96497.1 unknown [Populus trichocarpa x Populus deltoides] >PNT21180.1 hypothetical protein POPTR_009G134100 [Populus trichocarpa] >PNT21181.1 hypothetical protein POPTR_009G134100 [Populus trichocarpa] >PNT21182.1 hypothetical protein POPTR_009G134100 [Populus trichocarpa] >PNT21183.1 hypothetical protein POPTR_009G134100 [Populus trichocarpa]	EF148529.1 Populus trichocarpa x Populus deltoides clone WS0133_D16 unknown mRNA	Probable L-ascorbate peroxidase 4, peroxisomal OS=Oryza sativa subsp. japonica OX=39947 GN=APX4 PE=2 SV=1	NA	[R] TWOG0189 Peroxidase	-5.46221	-0.877302	-1.73275	NA	NA	NA
Unigene15143_All	GO:0020037//heme binding;GO:0016688//L-ascorbate peroxidase activity;GO:0009506//plasmodesma;GO:0005777//peroxisome;GO:0000302//response to reactive oxygen species;GO:0006979//response to oxidative stress;GO:0005774//vacuolar membrane;GO:0034599//cellular response to oxidative stress;GO:0004601//peroxidase activity;GO:0009735//response to cytokinin;GO:0016021//integral component of membrane;GO:00…	L-ascorbate peroxidase 3 [Populus trichocarpa] >ABK96497.1 unknown [Populus trichocarpa x Populus deltoides] >PNT21180.1 hypothetical protein POPTR_009G134100 [Populus trichocarpa] >PNT21181.1 hypothetical protein POPTR_009G134100 [Populus trichocarpa] >PNT21182.1 hypothetical protein POPTR_009G134100 [Populus trichocarpa] >PNT21183.1 hypothetical protein POPTR_009G134100 [Populus trichocarpa]	EF148529.1 Populus trichocarpa x Populus deltoides clone WS0133_D16 unknown mRNA	L-ascorbate peroxidase 3 OS=Arabidopsis thaliana OX=3702 GN=APX3 PE=1 SV=1	Peroxidase	[R] TWOG0189 Peroxidase	-1.77205	-0.731387	-2.64534	-1.99587	-8.95559	-3.82195
Unigene15579_All	GO:0020037//heme binding;GO:0016688//L-ascorbate peroxidase activity;GO:0009506//plasmodesma;GO:0005777//peroxisome;GO:0000302//response to reactive oxygen species;GO:0006979//response to oxidative stress;GO:0005774//vacuolar membrane;GO:0034599//cellular response to oxidative stress;GO:0004601//peroxidase activity;GO:0009735//response to cytokinin;GO:0016021//integral component of membrane;GO:00…	L-ascorbate peroxidase 3 [Populus trichocarpa] >ABK96497.1 unknown [Populus trichocarpa x Populus deltoides] >PNT21180.1 hypothetical protein POPTR_009G134100 [Populus trichocarpa] >PNT21181.1 hypothetical protein POPTR_009G134100 [Populus trichocarpa] >PNT21182.1 hypothetical protein POPTR_009G134100 [Populus trichocarpa] >PNT21183.1 hypothetical protein POPTR_009G134100 [Populus trichocarpa]	XM_011048002.1 PREDICTED: Populus euphratica L-ascorbate peroxidase 3, peroxisomal-like (LOC105140948), mRNA	L-ascorbate peroxidase 3 OS=Arabidopsis thaliana OX=3702 GN=APX3 PE=1 SV=1	Peroxidase	[R] TWOG0189 Peroxidase	-2.93558	-0.414775	-1.51583	-1.79956	-3.44726	-2.52388
Unigene17812_All	GO:0020037//heme binding;GO:0016688//L-ascorbate peroxidase activity;GO:0009506//plasmodesma;GO:0005777//peroxisome;GO:0000302//response to reactive oxygen species;GO:0006979//response to oxidative stress;GO:0005774//vacuolar membrane;GO:0034599//cellular response to oxidative stress;GO:0004601//peroxidase activity;GO:0009735//response to cytokinin;GO:0016021//integral component of membrane;GO:00…	L-ascorbate peroxidase 3 [Populus trichocarpa] >ABK96497.1 unknown [Populus trichocarpa x Populus deltoides] >PNT21180.1 hypothetical protein POPTR_009G134100 [Populus trichocarpa] >PNT21181.1 hypothetical protein POPTR_009G134100 [Populus trichocarpa] >PNT21182.1 hypothetical protein POPTR_009G134100 [Populus trichocarpa] >PNT21183.1 hypothetical protein POPTR_009G134100 [Populus trichocarpa]	EF148529.1 Populus trichocarpa x Populus deltoides clone WS0133_D16 unknown mRNA	L-ascorbate peroxidase 3 OS=Arabidopsis thaliana OX=3702 GN=APX3 PE=1 SV=1	Peroxidase	[R] TWOG0189 Peroxidase	8.50288	NA	NA	-2.17828	-3.45532	-2.56965
Unigene21795_All	GO:0020037//heme binding;GO:0016688//L-ascorbate peroxidase activity;GO:0009506//plasmodesma;GO:0005777//peroxisome;GO:0000302//response to reactive oxygen species;GO:0006979//response to oxidative stress;GO:0005774//vacuolar membrane;GO:0034599//cellular response to oxidative stress;GO:0004601//peroxidase activity;GO:0009735//response to cytokinin;GO:0016021//integral component of membrane;GO:00…	L-ascorbate peroxidase 3 [Populus trichocarpa] >ABK96497.1 unknown [Populus trichocarpa x Populus deltoides] >PNT21180.1 hypothetical protein POPTR_009G134100 [Populus trichocarpa] >PNT21181.1 hypothetical protein POPTR_009G134100 [Populus trichocarpa] >PNT21182.1 hypothetical protein POPTR_009G134100 [Populus trichocarpa] >PNT21183.1 hypothetical protein POPTR_009G134100 [Populus trichocarpa]	EF148529.1 Populus trichocarpa x Populus deltoides clone WS0133_D16 unknown mRNA	L-ascorbate peroxidase 3 OS=Arabidopsis thaliana OX=3702 GN=APX3 PE=1 SV=1	Peroxidase	[R] TWOG0189 Peroxidase	-0.952725	-0.913582	-1.56196	-1.32105	-3.76541	-3.27768
Unigene23058_All	GO:0020037//heme binding;GO:0016688//L-ascorbate peroxidase activity;GO:0009506//plasmodesma;GO:0005777//peroxisome;GO:0000302//response to reactive oxygen species;GO:0006979//response to oxidative stress;GO:0005774//vacuolar membrane;GO:0034599//cellular response to oxidative stress;GO:0004601//peroxidase activity;GO:0009735//response to cytokinin;GO:0016021//integral component of membrane;GO:00…	L-ascorbate peroxidase 3 [Populus trichocarpa] >ABK96497.1 unknown [Populus trichocarpa x Populus deltoides] >PNT21180.1 hypothetical protein POPTR_009G134100 [Populus trichocarpa] >PNT21181.1 hypothetical protein POPTR_009G134100 [Populus trichocarpa] >PNT21182.1 hypothetical protein POPTR_009G134100 [Populus trichocarpa] >PNT21183.1 hypothetical protein POPTR_009G134100 [Populus trichocarpa]	XM_011048396.1 PREDICTED: Populus euphratica L-ascorbate peroxidase 3, peroxisomal-like (LOC105141227), mRNA	L-ascorbate peroxidase 3 OS=Arabidopsis thaliana OX=3702 GN=APX3 PE=1 SV=1	Peroxidase	[R] TWOG0189 Peroxidase	-7.32458	-0.109842	-0.653416	5.49323	3.4873	3.8448
Unigene23722_All	GO:0020037//heme binding;GO:0016688//L-ascorbate peroxidase activity;GO:0009506//plasmodesma;GO:0005777//peroxisome;GO:0000302//response to reactive oxygen species;GO:0006979//response to oxidative stress;GO:0005774//vacuolar membrane;GO:0034599//cellular response to oxidative stress;GO:0004601//peroxidase activity;GO:0009735//response to cytokinin;GO:0016021//integral component of membrane;GO:00…	L-ascorbate peroxidase 3 [Populus trichocarpa] >ABK96497.1 unknown [Populus trichocarpa x Populus deltoides] >PNT21180.1 hypothetical protein POPTR_009G134100 [Populus trichocarpa] >PNT21181.1 hypothetical protein POPTR_009G134100 [Populus trichocarpa] >PNT21182.1 hypothetical protein POPTR_009G134100 [Populus trichocarpa] >PNT21183.1 hypothetical protein POPTR_009G134100 [Populus trichocarpa]	EF148529.1 Populus trichocarpa x Populus deltoides clone WS0133_D16 unknown mRNA	L-ascorbate peroxidase 3 OS=Arabidopsis thaliana OX=3702 GN=APX3 PE=1 SV=1	Peroxidase	[R] TWOG0189 Peroxidase	-4.35968	-1.35991	-2.60716	-4.98854	-8.80673	-6.99175
Unigene29971_All	GO:0020037//heme binding;GO:0016688//L-ascorbate peroxidase activity;GO:0009506//plasmodesma;GO:0005777//peroxisome;GO:0000302//response to reactive oxygen species;GO:0006979//response to oxidative stress;GO:0005774//vacuolar membrane;GO:0034599//cellular response to oxidative stress;GO:0004601//peroxidase activity;GO:0009735//response to cytokinin;GO:0016021//integral component of membrane;GO:00…	L-ascorbate peroxidase 3 [Populus trichocarpa] >ABK96497.1 unknown [Populus trichocarpa x Populus deltoides] >PNT21180.1 hypothetical protein POPTR_009G134100 [Populus trichocarpa] >PNT21181.1 hypothetical protein POPTR_009G134100 [Populus trichocarpa] >PNT21182.1 hypothetical protein POPTR_009G134100 [Populus trichocarpa] >PNT21183.1 hypothetical protein POPTR_009G134100 [Populus trichocarpa]	EF148529.1 Populus trichocarpa x Populus deltoides clone WS0133_D16 unknown mRNA	L-ascorbate peroxidase 3 OS=Arabidopsis thaliana OX=3702 GN=APX3 PE=1 SV=1	Peroxidase	[R] TWOG0189 Peroxidase	0.794169	-0.58337	-1.33395	-3.62668	-2.59423	-3.98528
Unigene9111_All	GO:0020037//heme binding;GO:0016688//L-ascorbate peroxidase activity;GO:0009506//plasmodesma;GO:0005777//peroxisome;GO:0000302//response to reactive oxygen species;GO:0006979//response to oxidative stress;GO:0005774//vacuolar membrane;GO:0034599//cellular response to oxidative stress;GO:0004601//peroxidase activity;GO:0009735//response to cytokinin;GO:0016021//integral component of membrane;GO:00…	L-ascorbate peroxidase 3 [Populus trichocarpa] >ABK96497.1 unknown [Populus trichocarpa x Populus deltoides] >PNT21180.1 hypothetical protein POPTR_009G134100 [Populus trichocarpa] >PNT21181.1 hypothetical protein POPTR_009G134100 [Populus trichocarpa] >PNT21182.1 hypothetical protein POPTR_009G134100 [Populus trichocarpa] >PNT21183.1 hypothetical protein POPTR_009G134100 [Populus trichocarpa]	EF148529.1 Populus trichocarpa x Populus deltoides clone WS0133_D16 unknown mRNA	Probable L-ascorbate peroxidase 4, peroxisomal OS=Oryza sativa subsp. japonica OX=39947 GN=APX4 PE=2 SV=1	NA	[R] TWOG0189 Peroxidase	-1.09482	-0.247379	-1.39809	1.1729	-3.49551	-1.05348
Unigene9500_All	GO:0020037//heme binding;GO:0016688//L-ascorbate peroxidase activity;GO:0009506//plasmodesma;GO:0005777//peroxisome;GO:0000302//response to reactive oxygen species;GO:0006979//response to oxidative stress;GO:0005774//vacuolar membrane;GO:0034599//cellular response to oxidative stress;GO:0004601//peroxidase activity;GO:0009735//response to cytokinin;GO:0016021//integral component of membrane;GO:00…	L-ascorbate peroxidase 3 [Populus trichocarpa] >ABK96497.1 unknown [Populus trichocarpa x Populus deltoides] >PNT21180.1 hypothetical protein POPTR_009G134100 [Populus trichocarpa] >PNT21181.1 hypothetical protein POPTR_009G134100 [Populus trichocarpa] >PNT21182.1 hypothetical protein POPTR_009G134100 [Populus trichocarpa] >PNT21183.1 hypothetical protein POPTR_009G134100 [Populus trichocarpa]	EF148529.1 Populus trichocarpa x Populus deltoides clone WS0133_D16 unknown mRNA	L-ascorbate peroxidase 3 OS=Arabidopsis thaliana OX=3702 GN=APX3 PE=1 SV=1	Peroxidase	[R] TWOG0189 Peroxidase	-3.72491	-0.881787	-1.75842	1.04844	-2.716	-2.56898
Unigene19952_All	GO:0020037//heme binding;GO:0016688//L-ascorbate peroxidase activity;GO:0009506//plasmodesma;GO:0005777//peroxisome;GO:0000302//response to reactive oxygen species;GO:0006979//response to oxidative stress;GO:0005774//vacuolar membrane;GO:0034599//cellular response to oxidative stress;GO:0004601//peroxidase activity;GO:0009735//response to cytokinin;GO:0016021//integral component of membrane;GO:00…	L-ascorbate peroxidase 3 [Populus trichocarpa] >PNT41764.1 hypothetical protein POPTR_004G174500 [Populus trichocarpa]	XM_011048396.1 PREDICTED: Populus euphratica L-ascorbate peroxidase 3, peroxisomal-like (LOC105141227), mRNA	L-ascorbate peroxidase 3 OS=Arabidopsis thaliana OX=3702 GN=APX3 PE=1 SV=1	Peroxidase	[R] TWOG0189 Peroxidase	-0.971138	-0.421299	-0.965069	-3.12159	-6.34202	-8.44667
Unigene24100_All	GO:0020037//heme binding;GO:0016688//L-ascorbate peroxidase activity;GO:0009506//plasmodesma;GO:0005777//peroxisome;GO:0000302//response to reactive oxygen species;GO:0006979//response to oxidative stress;GO:0005774//vacuolar membrane;GO:0034599//cellular response to oxidative stress;GO:0004601//peroxidase activity;GO:0009735//response to cytokinin;GO:0016021//integral component of membrane;GO:00…	L-ascorbate peroxidase 3 [Populus trichocarpa] >PNT41764.1 hypothetical protein POPTR_004G174500 [Populus trichocarpa]	XM_011048002.1 PREDICTED: Populus euphratica L-ascorbate peroxidase 3, peroxisomal-like (LOC105140948), mRNA	Probable L-ascorbate peroxidase 4, peroxisomal OS=Oryza sativa subsp. japonica OX=39947 GN=APX4 PE=2 SV=1	NA	[R] TWOG0189 Peroxidase	-1.2893	0.127515	-1.6232	-3.28931	-3.30842	-3.38096
CL4285	GO:0006457//protein folding;GO:0051082//unfolded protein binding;GO:0009651//response to salt stress;GO:0043621//protein self-association;GO:0042542//response to hydrogen peroxide;GO:0009408//response to heat;GO:0000302//response to reactive oxygen species;GO:0051259//protein complex oligomerization	PREDICTED: 17.9 kDa class II heat shock protein-like [Populus euphratica]	EF145067.1 Populus trichocarpa clone WS0111_O07 unknown mRNA	17.3 kDa class II heat shock protein OS=Solanum peruvianum OX=4082 PE=2 SV=1	Hsp20/alpha crystallin family	[O] KOG0710 Molecular chaperone (small heat-shock protein Hsp26/Hsp42)	4.99602	5.64257	8.63832	10.0984	12.8764	14.8717
CL697	GO:0006457//protein folding;GO:0051082//unfolded protein binding;GO:0009651//response to salt stress;GO:0043621//protein self-association;GO:0042542//response to hydrogen peroxide;GO:0009408//response to heat;GO:0000302//response to reactive oxygen species;GO:0051259//protein complex oligomerization	PREDICTED: 18.1 kDa class I heat shock protein-like [Populus euphratica]	XM_011033766.1 PREDICTED: Populus euphratica 18.1 kDa class I heat shock protein-like (LOC105131017), mRNA	18.2 kDa class I heat shock protein OS=Medicago sativa OX=3879 GN=HSP18.2 PE=2 SV=1	Hsp20/alpha crystallin family	[O] KOG0710 Molecular chaperone (small heat-shock protein Hsp26/Hsp42)	5.32533	3.68971	6.77764	3.48277	6.17701	6.2826
Unigene7373_All	GO:0006457//protein folding;GO:0051082//unfolded protein binding;GO:0009651//response to salt stress;GO:0043621//protein self-association;GO:0042542//response to hydrogen peroxide;GO:0009408//response to heat;GO:0000302//response to reactive oxygen species;GO:0051259//protein complex oligomerization	PREDICTED: 18.1 kDa class I heat shock protein-like [Populus euphratica]	XM_011046271.1 PREDICTED: Populus euphratica 18.1 kDa class I heat shock protein-like (LOC105139713), mRNA	17.5 kDa class I heat shock protein OS=Glycine max OX=3847 GN=HSP17.5-E PE=3 SV=1	Hsp20/alpha crystallin family	[O] KOG0710 Molecular chaperone (small heat-shock protein Hsp26/Hsp42)	3.41801	6.14053	9.30771	7.5824	9.53895	8.95712
CL4009	GO:0006879//cellular iron ion homeostasis;GO:0016020//membrane;GO:0009535//chloroplast thylakoid membrane;GO:0005506//iron ion binding;GO:0005737//cytoplasm;GO:0000302//response to reactive oxygen species;GO:0006826//iron ion transport;GO:0005623//cell;GO:0009735//response to cytokinin;GO:0009941//chloroplast envelope;GO:0005739//mitochondrion;GO:0006880//intracellular sequestering of iron ion;GO…	PREDICTED: ferritin, chloroplastic-like [Populus euphratica]	XM_011020768.1 PREDICTED: Populus euphratica ferritin, chloroplastic-like (LOC105121908), mRNA	Ferritin, chloroplastic OS=Malus baccata var. xiaojinensis OX=141206 PE=3 SV=1	Ferritin-like domain	[P] KOG2332 Ferritin	6.75283	5.42165	6.62415	1.89783	5.62849	3.32012
CL5890	GO:0006879//cellular iron ion homeostasis;GO:0016020//membrane;GO:0009535//chloroplast thylakoid membrane;GO:0005506//iron ion binding;GO:0005737//cytoplasm;GO:0000302//response to reactive oxygen species;GO:0006826//iron ion transport;GO:0005623//cell;GO:0009735//response to cytokinin;GO:0009941//chloroplast envelope;GO:0005739//mitochondrion;GO:0006880//intracellular sequestering of iron ion;GO…	PREDICTED: ferritin-3, chloroplastic [Populus euphratica]	XM_011004266.1 PREDICTED: Populus euphratica ferritin-3, chloroplastic (LOC105109502), mRNA	Ferritin-3, chloroplastic OS=Glycine max OX=3847 PE=2 SV=1	Ferritin-like domain	[P] KOG2332 Ferritin	1.3658	-0.0431669	-0.360442	-1.06738	-2.48488	-3.92196
Unigene26100_All	GO:0006879//cellular iron ion homeostasis;GO:0016020//membrane;GO:0009535//chloroplast thylakoid membrane;GO:0005506//iron ion binding;GO:0005737//cytoplasm;GO:0000302//response to reactive oxygen species;GO:0006826//iron ion transport;GO:0005623//cell;GO:0009735//response to cytokinin;GO:0009941//chloroplast envelope;GO:0005739//mitochondrion;GO:0006880//intracellular sequestering of iron ion;GO…	PREDICTED: ferritin-3, chloroplastic-like [Populus euphratica]	EF148832.1 Populus trichocarpa x Populus deltoides clone WS0138_O11 unknown mRNA	Ferritin-1, chloroplastic OS=Nicotiana tabacum OX=4097 GN=FER1 PE=2 SV=1	NA	NA	0.409817	0.117776	-0.36747	-0.110571	1.57928	0.382743
CL1281	GO:0006979//response to oxidative stress;GO:0020037//heme binding;GO:0016688//L-ascorbate peroxidase activity;GO:0034599//cellular response to oxidative stress;GO:0004601//peroxidase activity;GO:0042744//hydrogen peroxide catabolic process;GO:0000302//response to reactive oxygen species;GO:0009507//chloroplast	PREDICTED: L-ascorbate peroxidase 2, cytosolic [Populus euphratica]	XR_845562.1 PREDICTED: Populus euphratica uncharacterized LOC105142464 (LOC105142464), ncRNA	L-ascorbate peroxidase, cytosolic OS=Pisum sativum OX=3888 GN=APX1 PE=1 SV=2	Peroxidase	[R] TWOG0189 Peroxidase	3.81486	1.19143	2.52216	2.8713	3.21054	2.57485
Unigene10696_All	GO:0006979//response to oxidative stress;GO:0020037//heme binding;GO:0016688//L-ascorbate peroxidase activity;GO:0034599//cellular response to oxidative stress;GO:0004601//peroxidase activity;GO:0042744//hydrogen peroxide catabolic process;GO:0000302//response to reactive oxygen species;GO:0009507//chloroplast	PREDICTED: L-ascorbate peroxidase 2, cytosolic [Populus euphratica]	XM_011050104.1 PREDICTED: Populus euphratica L-ascorbate peroxidase 2, cytosolic (LOC105142465), mRNA	L-ascorbate peroxidase, cytosolic OS=Pisum sativum OX=3888 GN=APX1 PE=1 SV=2	Peroxidase	[R] TWOG0189 Peroxidase	7.4829	4.11609	3.55611	2.65759	3.4771	1.70635
Unigene13808_All	GO:0006979//response to oxidative stress;GO:0020037//heme binding;GO:0016688//L-ascorbate peroxidase activity;GO:0034599//cellular response to oxidative stress;GO:0004601//peroxidase activity;GO:0042744//hydrogen peroxide catabolic process;GO:0000302//response to reactive oxygen species;GO:0009507//chloroplast	PREDICTED: L-ascorbate peroxidase 2, cytosolic [Populus euphratica]	XR_845562.1 PREDICTED: Populus euphratica uncharacterized LOC105142464 (LOC105142464), ncRNA	L-ascorbate peroxidase, cytosolic OS=Pisum sativum OX=3888 GN=APX1 PE=1 SV=2	Peroxidase	[R] TWOG0189 Peroxidase	NA	NA	NA	7.32793	NA	9.7557
Unigene15071_All	GO:0006979//response to oxidative stress;GO:0020037//heme binding;GO:0016688//L-ascorbate peroxidase activity;GO:0034599//cellular response to oxidative stress;GO:0004601//peroxidase activity;GO:0042744//hydrogen peroxide catabolic process;GO:0000302//response to reactive oxygen species;GO:0009507//chloroplast	PREDICTED: L-ascorbate peroxidase 2, cytosolic [Populus euphratica]	XM_011050104.1 PREDICTED: Populus euphratica L-ascorbate peroxidase 2, cytosolic (LOC105142465), mRNA	L-ascorbate peroxidase 2, cytosolic OS=Arabidopsis thaliana OX=3702 GN=APX2 PE=2 SV=3	Peroxidase	[R] TWOG0189 Peroxidase	1.29551	-0.522596	-0.134404	-0.826006	-1.71615	-3.18586
Unigene15658_All	GO:0006979//response to oxidative stress;GO:0020037//heme binding;GO:0016688//L-ascorbate peroxidase activity;GO:0034599//cellular response to oxidative stress;GO:0004601//peroxidase activity;GO:0042744//hydrogen peroxide catabolic process;GO:0000302//response to reactive oxygen species;GO:0009507//chloroplast	PREDICTED: L-ascorbate peroxidase 2, cytosolic [Populus euphratica]	EF144978.1 Populus trichocarpa clone WS0111_E17 unknown mRNA	L-ascorbate peroxidase 2, cytosolic OS=Arabidopsis thaliana OX=3702 GN=APX2 PE=2 SV=3	Peroxidase	[R] TWOG0189 Peroxidase	0.0174654	-0.736707	-0.537137	1.34395	-1.02902	0.457912
Unigene16104_All	GO:0006979//response to oxidative stress;GO:0020037//heme binding;GO:0016688//L-ascorbate peroxidase activity;GO:0034599//cellular response to oxidative stress;GO:0004601//peroxidase activity;GO:0042744//hydrogen peroxide catabolic process;GO:0000302//response to reactive oxygen species;GO:0009507//chloroplast	PREDICTED: L-ascorbate peroxidase 2, cytosolic [Populus euphratica]	XM_011050104.1 PREDICTED: Populus euphratica L-ascorbate peroxidase 2, cytosolic (LOC105142465), mRNA	L-ascorbate peroxidase, cytosolic OS=Pisum sativum OX=3888 GN=APX1 PE=1 SV=2	Peroxidase	[R] TWOG0189 Peroxidase	-4.93397	-0.825131	-0.291144	7.08523	5.58552	4.28445
Unigene16257_All	GO:0006979//response to oxidative stress;GO:0020037//heme binding;GO:0016688//L-ascorbate peroxidase activity;GO:0034599//cellular response to oxidative stress;GO:0004601//peroxidase activity;GO:0042744//hydrogen peroxide catabolic process;GO:0000302//response to reactive oxygen species;GO:0009507//chloroplast	PREDICTED: L-ascorbate peroxidase 2, cytosolic [Populus euphratica]	XR_845562.1 PREDICTED: Populus euphratica uncharacterized LOC105142464 (LOC105142464), ncRNA	L-ascorbate peroxidase, cytosolic OS=Pisum sativum OX=3888 GN=APX1 PE=1 SV=2	Peroxidase	[R] TWOG0189 Peroxidase	8.8292	NA	NA	1.95329	4.06697	2.67665
Unigene16956_All	GO:0006979//response to oxidative stress;GO:0020037//heme binding;GO:0016688//L-ascorbate peroxidase activity;GO:0034599//cellular response to oxidative stress;GO:0004601//peroxidase activity;GO:0042744//hydrogen peroxide catabolic process;GO:0000302//response to reactive oxygen species;GO:0009507//chloroplast	PREDICTED: L-ascorbate peroxidase 2, cytosolic [Populus euphratica]	XR_845562.1 PREDICTED: Populus euphratica uncharacterized LOC105142464 (LOC105142464), ncRNA	L-ascorbate peroxidase, cytosolic OS=Pisum sativum OX=3888 GN=APX1 PE=1 SV=2	Peroxidase	[R] TWOG0189 Peroxidase	-1.14025	0.59853	0.727811	5.14023	5.51117	5.72209
Unigene17127_All	GO:0006979//response to oxidative stress;GO:0020037//heme binding;GO:0016688//L-ascorbate peroxidase activity;GO:0034599//cellular response to oxidative stress;GO:0004601//peroxidase activity;GO:0042744//hydrogen peroxide catabolic process;GO:0000302//response to reactive oxygen species;GO:0009507//chloroplast	PREDICTED: L-ascorbate peroxidase 2, cytosolic [Populus euphratica]	EF144978.1 Populus trichocarpa clone WS0111_E17 unknown mRNA	L-ascorbate peroxidase 2, cytosolic OS=Arabidopsis thaliana OX=3702 GN=APX2 PE=2 SV=3	Peroxidase	[R] TWOG0189 Peroxidase	-0.50584	-0.601482	0.130791	11.9689	10.3337	11.3602
Unigene17865_All	GO:0006979//response to oxidative stress;GO:0020037//heme binding;GO:0016688//L-ascorbate peroxidase activity;GO:0034599//cellular response to oxidative stress;GO:0004601//peroxidase activity;GO:0042744//hydrogen peroxide catabolic process;GO:0000302//response to reactive oxygen species;GO:0009507//chloroplast	PREDICTED: L-ascorbate peroxidase 2, cytosolic [Populus euphratica]	XR_845562.1 PREDICTED: Populus euphratica uncharacterized LOC105142464 (LOC105142464), ncRNA	L-ascorbate peroxidase, cytosolic OS=Pisum sativum OX=3888 GN=APX1 PE=1 SV=2	Peroxidase	[R] TWOG0189 Peroxidase	3.05638	0.793818	1.99939	-0.517478	0.72958	-2.07279
Unigene20277_All	GO:0006979//response to oxidative stress;GO:0020037//heme binding;GO:0016688//L-ascorbate peroxidase activity;GO:0034599//cellular response to oxidative stress;GO:0004601//peroxidase activity;GO:0042744//hydrogen peroxide catabolic process;GO:0000302//response to reactive oxygen species;GO:0009507//chloroplast	PREDICTED: L-ascorbate peroxidase 2, cytosolic [Populus euphratica]	EF144978.1 Populus trichocarpa clone WS0111_E17 unknown mRNA	L-ascorbate peroxidase, cytosolic OS=Pisum sativum OX=3888 GN=APX1 PE=1 SV=2	Peroxidase	[R] TWOG0189 Peroxidase	-0.632793	1.24274	0.0569285	2.57986	1.95746	2.22693
Unigene21407_All	GO:0006979//response to oxidative stress;GO:0020037//heme binding;GO:0016688//L-ascorbate peroxidase activity;GO:0034599//cellular response to oxidative stress;GO:0004601//peroxidase activity;GO:0042744//hydrogen peroxide catabolic process;GO:0000302//response to reactive oxygen species;GO:0009507//chloroplast	PREDICTED: L-ascorbate peroxidase 2, cytosolic [Populus euphratica]	XR_845562.1 PREDICTED: Populus euphratica uncharacterized LOC105142464 (LOC105142464), ncRNA	L-ascorbate peroxidase, cytosolic OS=Pisum sativum OX=3888 GN=APX1 PE=1 SV=2	Peroxidase	[R] TWOG0189 Peroxidase	1.7293	-0.585625	0.620759	11.104	10.6203	11.3708
Unigene21732_All	GO:0006979//response to oxidative stress;GO:0020037//heme binding;GO:0016688//L-ascorbate peroxidase activity;GO:0034599//cellular response to oxidative stress;GO:0004601//peroxidase activity;GO:0042744//hydrogen peroxide catabolic process;GO:0000302//response to reactive oxygen species;GO:0009507//chloroplast	PREDICTED: L-ascorbate peroxidase 2, cytosolic [Populus euphratica]	XM_011050104.1 PREDICTED: Populus euphratica L-ascorbate peroxidase 2, cytosolic (LOC105142465), mRNA	L-ascorbate peroxidase 2, cytosolic OS=Arabidopsis thaliana OX=3702 GN=APX2 PE=2 SV=3	Peroxidase	[R] TWOG0189 Peroxidase	3.31153	0.454897	0.606907	-1.26389	0.394517	-3.24085
Unigene24372_All	GO:0006979//response to oxidative stress;GO:0020037//heme binding;GO:0016688//L-ascorbate peroxidase activity;GO:0034599//cellular response to oxidative stress;GO:0004601//peroxidase activity;GO:0042744//hydrogen peroxide catabolic process;GO:0000302//response to reactive oxygen species;GO:0009507//chloroplast	PREDICTED: L-ascorbate peroxidase 2, cytosolic [Populus euphratica]	EF144978.1 Populus trichocarpa clone WS0111_E17 unknown mRNA	L-ascorbate peroxidase, cytosolic OS=Pisum sativum OX=3888 GN=APX1 PE=1 SV=2	Peroxidase	[R] TWOG0189 Peroxidase	0.332686	-0.201613	1.41861	2.63885	1.6197	2.10227
Unigene24887_All	GO:0006979//response to oxidative stress;GO:0020037//heme binding;GO:0016688//L-ascorbate peroxidase activity;GO:0034599//cellular response to oxidative stress;GO:0004601//peroxidase activity;GO:0042744//hydrogen peroxide catabolic process;GO:0000302//response to reactive oxygen species;GO:0009507//chloroplast	PREDICTED: L-ascorbate peroxidase 2, cytosolic [Populus euphratica]	XR_845562.1 PREDICTED: Populus euphratica uncharacterized LOC105142464 (LOC105142464), ncRNA	L-ascorbate peroxidase, cytosolic OS=Pisum sativum OX=3888 GN=APX1 PE=1 SV=2	Peroxidase	[R] TWOG0189 Peroxidase	1.65772	0.61525	1.91412	0.433847	0.984945	-1.41602
Unigene27622_All	GO:0006979//response to oxidative stress;GO:0020037//heme binding;GO:0016688//L-ascorbate peroxidase activity;GO:0034599//cellular response to oxidative stress;GO:0004601//peroxidase activity;GO:0042744//hydrogen peroxide catabolic process;GO:0000302//response to reactive oxygen species;GO:0009507//chloroplast	PREDICTED: L-ascorbate peroxidase 2, cytosolic [Populus euphratica]	XR_845562.1 PREDICTED: Populus euphratica uncharacterized LOC105142464 (LOC105142464), ncRNA	L-ascorbate peroxidase 1, cytosolic OS=Arabidopsis thaliana OX=3702 GN=APX1 PE=1 SV=2	Peroxidase	[R] TWOG0189 Peroxidase	1.96773	0.179042	1.50153	2.72196	-0.504039	0.417557
Unigene27760_All	GO:0006979//response to oxidative stress;GO:0020037//heme binding;GO:0016688//L-ascorbate peroxidase activity;GO:0034599//cellular response to oxidative stress;GO:0004601//peroxidase activity;GO:0042744//hydrogen peroxide catabolic process;GO:0000302//response to reactive oxygen species;GO:0009507//chloroplast	PREDICTED: L-ascorbate peroxidase 2, cytosolic [Populus euphratica]	XR_845562.1 PREDICTED: Populus euphratica uncharacterized LOC105142464 (LOC105142464), ncRNA	L-ascorbate peroxidase, cytosolic OS=Pisum sativum OX=3888 GN=APX1 PE=1 SV=2	Peroxidase	[R] TWOG0189 Peroxidase	2.35524	0.309645	1.57264	3.4865	2.785	3.59952
Unigene28317_All	GO:0006979//response to oxidative stress;GO:0020037//heme binding;GO:0016688//L-ascorbate peroxidase activity;GO:0034599//cellular response to oxidative stress;GO:0004601//peroxidase activity;GO:0042744//hydrogen peroxide catabolic process;GO:0000302//response to reactive oxygen species;GO:0009507//chloroplast	PREDICTED: L-ascorbate peroxidase 2, cytosolic [Populus euphratica]	XR_845562.1 PREDICTED: Populus euphratica uncharacterized LOC105142464 (LOC105142464), ncRNA	L-ascorbate peroxidase, cytosolic OS=Pisum sativum OX=3888 GN=APX1 PE=1 SV=2	Peroxidase	[R] TWOG0189 Peroxidase	2.74938	2.01086	1.88833	0.460457	3.76955	0.908868
Unigene29815_All	GO:0006979//response to oxidative stress;GO:0020037//heme binding;GO:0016688//L-ascorbate peroxidase activity;GO:0034599//cellular response to oxidative stress;GO:0004601//peroxidase activity;GO:0042744//hydrogen peroxide catabolic process;GO:0000302//response to reactive oxygen species;GO:0009507//chloroplast	PREDICTED: L-ascorbate peroxidase 2, cytosolic [Populus euphratica]	XR_845562.1 PREDICTED: Populus euphratica uncharacterized LOC105142464 (LOC105142464), ncRNA	L-ascorbate peroxidase, cytosolic OS=Pisum sativum OX=3888 GN=APX1 PE=1 SV=2	Peroxidase	[R] TWOG0189 Peroxidase	0.101662	0.20216	0.813396	0.569362	4.66692	0.188467
Unigene5916_All	GO:0020037//heme binding;GO:0016688//L-ascorbate peroxidase activity;GO:0000302//response to reactive oxygen species;GO:0006979//response to oxidative stress;GO:0004601//peroxidase activity;GO:0034599//cellular response to oxidative stress;GO:0042744//hydrogen peroxide catabolic process;GO:0009507//chloroplast	PREDICTED: L-ascorbate peroxidase 2, cytosolic [Populus euphratica]	XM_011050104.1 PREDICTED: Populus euphratica L-ascorbate peroxidase 2, cytosolic (LOC105142465), mRNA	L-ascorbate peroxidase, cytosolic OS=Pisum sativum OX=3888 GN=APX1 PE=1 SV=2	NA	[R] TWOG0189 Peroxidase	3.57144	1.23325	3.86222	3.74741	7.08662	5.82544
Unigene8614_All	GO:0006979//response to oxidative stress;GO:0020037//heme binding;GO:0016688//L-ascorbate peroxidase activity;GO:0034599//cellular response to oxidative stress;GO:0004601//peroxidase activity;GO:0042744//hydrogen peroxide catabolic process;GO:0000302//response to reactive oxygen species;GO:0009507//chloroplast	PREDICTED: L-ascorbate peroxidase 2, cytosolic [Populus euphratica]	XR_845562.1 PREDICTED: Populus euphratica uncharacterized LOC105142464 (LOC105142464), ncRNA	L-ascorbate peroxidase, cytosolic OS=Pisum sativum OX=3888 GN=APX1 PE=1 SV=2	Peroxidase	[R] TWOG0189 Peroxidase	7.26442	NA	NA	11.0855	NA	10.901
Unigene8845_All	GO:0006979//response to oxidative stress;GO:0020037//heme binding;GO:0016688//L-ascorbate peroxidase activity;GO:0034599//cellular response to oxidative stress;GO:0004601//peroxidase activity;GO:0042744//hydrogen peroxide catabolic process;GO:0000302//response to reactive oxygen species;GO:0009507//chloroplast	PREDICTED: L-ascorbate peroxidase 2, cytosolic [Populus euphratica]	XR_845562.1 PREDICTED: Populus euphratica uncharacterized LOC105142464 (LOC105142464), ncRNA	L-ascorbate peroxidase, cytosolic OS=Pisum sativum OX=3888 GN=APX1 PE=1 SV=2	Peroxidase	[R] TWOG0189 Peroxidase	-5.67967	-0.676574	-0.98624	-1.22305	-8.56354	-1.89813
Unigene9562_All	GO:0006979//response to oxidative stress;GO:0020037//heme binding;GO:0016688//L-ascorbate peroxidase activity;GO:0034599//cellular response to oxidative stress;GO:0004601//peroxidase activity;GO:0042744//hydrogen peroxide catabolic process;GO:0000302//response to reactive oxygen species;GO:0009507//chloroplast	PREDICTED: L-ascorbate peroxidase 2, cytosolic [Populus euphratica]	XR_845562.1 PREDICTED: Populus euphratica uncharacterized LOC105142464 (LOC105142464), ncRNA	L-ascorbate peroxidase, cytosolic OS=Pisum sativum OX=3888 GN=APX1 PE=1 SV=2	Peroxidase	[R] TWOG0189 Peroxidase	7.25067	NA	NA	NA	4.58368	NA
Unigene9983_All	GO:0006979//response to oxidative stress;GO:0020037//heme binding;GO:0016688//L-ascorbate peroxidase activity;GO:0034599//cellular response to oxidative stress;GO:0004601//peroxidase activity;GO:0042744//hydrogen peroxide catabolic process;GO:0000302//response to reactive oxygen species;GO:0009507//chloroplast	PREDICTED: L-ascorbate peroxidase 2, cytosolic [Populus euphratica]	XR_845562.1 PREDICTED: Populus euphratica uncharacterized LOC105142464 (LOC105142464), ncRNA	L-ascorbate peroxidase, cytosolic OS=Pisum sativum OX=3888 GN=APX1 PE=1 SV=2	Peroxidase	[R] TWOG0189 Peroxidase	6.55971	-1.52899	-0.723106	4.91752	8.35775	4.38879
Unigene14227_All	GO:0020037//heme binding;GO:0016688//L-ascorbate peroxidase activity;GO:0009506//plasmodesma;GO:0005777//peroxisome;GO:0000302//response to reactive oxygen species;GO:0006979//response to oxidative stress;GO:0005774//vacuolar membrane;GO:0034599//cellular response to oxidative stress;GO:0004601//peroxidase activity;GO:0009735//response to cytokinin;GO:0016021//integral component of membrane;GO:00…	PREDICTED: L-ascorbate peroxidase 3, peroxisomal-like [Populus euphratica]	XM_011048396.1 PREDICTED: Populus euphratica L-ascorbate peroxidase 3, peroxisomal-like (LOC105141227), mRNA	L-ascorbate peroxidase 3 OS=Arabidopsis thaliana OX=3702 GN=APX3 PE=1 SV=1	Peroxidase	[R] TWOG0189 Peroxidase	-2.46893	-0.979164	-0.96445	0.956631	0.0992135	-1.55219
Unigene21621_All	GO:0020037//heme binding;GO:0016688//L-ascorbate peroxidase activity;GO:0009506//plasmodesma;GO:0005777//peroxisome;GO:0000302//response to reactive oxygen species;GO:0006979//response to oxidative stress;GO:0005774//vacuolar membrane;GO:0034599//cellular response to oxidative stress;GO:0004601//peroxidase activity;GO:0009735//response to cytokinin;GO:0016021//integral component of membrane;GO:00…	PREDICTED: L-ascorbate peroxidase 3, peroxisomal-like [Populus euphratica]	XM_011048002.1 PREDICTED: Populus euphratica L-ascorbate peroxidase 3, peroxisomal-like (LOC105140948), mRNA	L-ascorbate peroxidase 3 OS=Arabidopsis thaliana OX=3702 GN=APX3 PE=1 SV=1	Peroxidase	[R] TWOG0189 Peroxidase	-0.326514	-1.03775	-1.4222	-1.59892	-2.4473	-3.88855
Unigene28724_All	GO:0020037//heme binding;GO:0016688//L-ascorbate peroxidase activity;GO:0009506//plasmodesma;GO:0005777//peroxisome;GO:0000302//response to reactive oxygen species;GO:0006979//response to oxidative stress;GO:0005774//vacuolar membrane;GO:0034599//cellular response to oxidative stress;GO:0004601//peroxidase activity;GO:0009735//response to cytokinin;GO:0016021//integral component of membrane;GO:00…	PREDICTED: L-ascorbate peroxidase 3, peroxisomal-like [Populus euphratica]	XM_011048396.1 PREDICTED: Populus euphratica L-ascorbate peroxidase 3, peroxisomal-like (LOC105141227), mRNA	L-ascorbate peroxidase 3 OS=Arabidopsis thaliana OX=3702 GN=APX3 PE=1 SV=1	Peroxidase	[R] TWOG0189 Peroxidase	-0.596761	-0.000284587	-0.428954	-1.49254	-3.66459	-5.17171
Unigene27216_All	GO:0006979//response to oxidative stress;GO:0020037//heme binding;GO:0016688//L-ascorbate peroxidase activity;GO:0034599//cellular response to oxidative stress;GO:0004601//peroxidase activity;GO:0042744//hydrogen peroxide catabolic process;GO:0000302//response to reactive oxygen species;GO:0009507//chloroplast	PREDICTED: L-ascorbate peroxidase, cytosolic [Populus euphratica]	XM_011005852.1 PREDICTED: Populus euphratica L-ascorbate peroxidase, cytosolic (LOC105110717), mRNA	L-ascorbate peroxidase, cytosolic OS=Pisum sativum OX=3888 GN=APX1 PE=1 SV=2	Peroxidase	[R] TWOG0189 Peroxidase	1.03193	0.865899	-1.78357	1.00465	-4.28926	0.0102404
Unigene17629_All	GO:0006979//response to oxidative stress;GO:0020037//heme binding;GO:0016688//L-ascorbate peroxidase activity;GO:0034599//cellular response to oxidative stress;GO:0004601//peroxidase activity;GO:0042744//hydrogen peroxide catabolic process;GO:0000302//response to reactive oxygen species;GO:0009507//chloroplast	putative ascorbate peroxidase, partial [Populus x canadensis]	EF144978.1 Populus trichocarpa clone WS0111_E17 unknown mRNA	L-ascorbate peroxidase 2, cytosolic OS=Arabidopsis thaliana OX=3702 GN=APX2 PE=2 SV=3	Peroxidase	[R] TWOG0189 Peroxidase	2.15446	NA	NA	-0.861578	1.20349	-3.86869
CL11411	GO:0006979//response to oxidative stress;GO:0020037//heme binding;GO:0034599//cellular response to oxidative stress;GO:0004601//peroxidase activity;GO:0042744//hydrogen peroxide catabolic process;GO:0000302//response to reactive oxygen species	putative L-ascorbate peroxidase 6 isoform X2 [Populus trichocarpa] >PNT33729.1 hypothetical protein POPTR_006G254500 [Populus trichocarpa]	XM_011041383.1 PREDICTED: Populus euphratica putative L-ascorbate peroxidase 6 (LOC105136153), transcript variant X2, mRNA	L-ascorbate peroxidase 2, cytosolic OS=Arabidopsis thaliana OX=3702 GN=APX2 PE=2 SV=3	Peroxidase	[R] TWOG0189 Peroxidase	-1.5065	-1.58707	-1.72197	0.808862	-1.46101	-1.70241
Unigene806_All	GO:0020037//heme binding;GO:0034599//cellular response to oxidative stress;GO:0004601//peroxidase activity;GO:0042744//hydrogen peroxide catabolic process;GO:0000302//response to reactive oxygen species	putative L-ascorbate peroxidase 6 isoform X2 [Populus trichocarpa] >PNT33729.1 hypothetical protein POPTR_006G254500 [Populus trichocarpa]	XR_844304.1 PREDICTED: Populus euphratica putative L-ascorbate peroxidase 6 (LOC105136153), transcript variant X3, misc_RNA	L-ascorbate peroxidase 2, cytosolic OS=Arabidopsis thaliana OX=3702 GN=APX2 PE=2 SV=3	Peroxidase	[R] TWOG0189 Peroxidase	0.381688	-2.40854	-2.42991	-0.0761518	-3.18272	-3.74718
