# Supplementary material for: Sexual Differences in Physiological and Transcriptional Responses to Salinity Stress of Salix linearistipularis
Source: Front Plant Sci. 2020 Oct 19;11:517962. doi: 10.3389/fpls.2020.517962 (PMC7604296; doi:10.3389/fpls.2020.517962)
Supplement: Supplementary file 6 [file Table_3.xlsx]

## Sheet: Table S1
Table S3. Annotation and expression level of 108 salt-responsive DEGs from female and male roots
gene_id	kegg_desc	go_desc	nr_desc	nt_desc	swissprot_desc	pfam_desc	kog_desc	log2fc_F_CK-vs-F_6	log2fc_F_CK-vs-F_12	log2fc_F_CK-vs-F_24	log2fc_M_CK-vs-M_6	log2fc_M_CK-vs-M_12	log2fc_M_CK-vs-M_24
Unigene50175	K13126//polyadenylate-binding protein+ko03015//mRNA surveillance pathway+ko03018//RNA degradation+ko03013//RNA transport;K13126//polyadenylate-binding protein+ko03015//mRNA surveillance pathway+ko03018//RNA degradation+ko03013//RNA transport;K13126//polyadenylate-binding protein+ko03015//mRNA surveillance pathway+ko03018//RNA degradation+ko03013//RNA transport;K13126//polyadenylate-binding protei…	GO:0006446//regulation of translational initiation;GO:0003729//mRNA binding;GO:0003723//RNA binding;GO:0060211//regulation of nuclear-transcribed mRNA poly(A) tail shortening;GO:0005829//cytosol;GO:0009651//response to salt stress;GO:0005737//cytoplasm	PREDICTED: polyadenylate-binding protein 2-like [Nicotiana tabacum]	NA	Polyadenylate-binding protein 2 OS=Arabidopsis thaliana OX=3702 GN=PAB2 PE=1 SV=1	RNA recognition motif. (a.k.a. RRM, RBD, or RNP domain)	[AJ] KOG0123 Polyadenylate-binding protein (RRM superfamily)	-2.65793	-2.79385	-5.89465	7.16155	7.34129	6.76679
Unigene52977	K01681//aconitate hydratase [EC:4.2.1.3]+ko00020//Citrate cycle (TCA cycle)+ko01230//Biosynthesis of amino acids+ko01100//Metabolic pathways+ko01110//Biosynthesis of secondary metabolites+ko01210//2-Oxocarboxylic acid metabolism+ko01200//Carbon metabolism+ko00630//Glyoxylate and dicarboxylate metabolism;K01681//aconitate hydratase [EC:4.2.1.3]+ko00020//Citrate cycle (TCA cycle)+ko01230//Biosynthe…	GO:0006097//glyoxylate cycle;GO:0005524//ATP binding;GO:0005737//cytoplasm;GO:0006099//tricarboxylic acid cycle;GO:0003994//aconitate hydratase activity;GO:0006102//isocitrate metabolic process;GO:0005507//copper ion binding;GO:0005829//cytosol;GO:0009651//response to salt stress;GO:0051539//4 iron, 4 sulfur cluster binding;GO:0005739//mitochondrion;GO:0009507//chloroplast;GO:0006101//citrate met…	hypothetical protein SOVF_177160 [Spinacia oleracea]	XM_021874336.1 PREDICTED: Chenopodium quinoa putative aconitate hydratase, cytoplasmic (LOC110697002), mRNA	Aconitate hydratase 3, mitochondrial OS=Arabidopsis thaliana OX=3702 GN=ACO3 PE=1 SV=2	Aconitase C-terminal domain	[AJ] KOG0452 RNA-binding translational regulator IRP (aconitase superfamily)	-2.88652	-3.22038	-5.76067	1.64714	3.89359	5.16643
CL8420	K15102//solute carrier family 25 (mitochondrial phosphate transporter), member 3;K15102//solute carrier family 25 (mitochondrial phosphate transporter), member 3;K15102//solute carrier family 25 (mitochondrial phosphate transporter), member 3;K15102//solute carrier family 25 (mitochondrial phosphate transporter), member 3;K15102//solute carrier family 25 (mitochondrial phosphate transporter), mem…	GO:0031305//integral component of mitochondrial inner membrane;GO:0005774//vacuolar membrane;GO:0005618//cell wall;GO:0005315//inorganic phosphate transmembrane transporter activity;GO:0016021//integral component of membrane;GO:0009651//response to salt stress;GO:0035435//phosphate ion transmembrane transport;GO:0009507//chloroplast;GO:0022857//transmembrane transporter activity	PREDICTED: mitochondrial phosphate carrier protein 3, mitochondrial-like [Populus euphratica]	XM_011003798.1 PREDICTED: Populus euphratica mitochondrial phosphate carrier protein 3, mitochondrial-like (LOC105109183), mRNA	Mitochondrial phosphate carrier protein 3, mitochondrial OS=Arabidopsis thaliana OX=3702 GN=MPT3 PE=1 SV=1	Mitochondrial carrier protein	[C] KOG0767 Mitochondrial phosphate carrier protein	-0.72648	2.15119	2.25908	8.27237	8.17109	8.33376
Unigene57331	K02145//V-type H+-transporting ATPase subunit A [EC:7.1.2.2]+ko04145//Phagosome+ko01100//Metabolic pathways+ko00190//Oxidative phosphorylation;K02145//V-type H+-transporting ATPase subunit A [EC:7.1.2.2]+ko04145//Phagosome+ko01100//Metabolic pathways+ko00190//Oxidative phosphorylation;K02145//V-type H+-transporting ATPase subunit A [EC:7.1.2.2]+ko04145//Phagosome+ko01100//Metabolic pathways+ko001…	GO:0046034//ATP metabolic process;GO:0002020//protease binding;GO:0008478//pyridoxal kinase activity;GO:0005524//ATP binding;GO:0009443//pyridoxal 5'-phosphate salvage;GO:0007030//Golgi organization;GO:0005774//vacuolar membrane;GO:0015991//ATP hydrolysis coupled proton transport;GO:0005618//cell wall;GO:0005794//Golgi apparatus;GO:0009651//response to salt stress;GO:0009941//chloroplast envelope…	V-type proton ATPase catalytic subunit A isoform 1 [Auxenochlorella protothecoides] >KFM26897.1 V-type proton ATPase catalytic subunit A isoform 1 [Auxenochlorella protothecoides] >RMZ52133.1 hypothetical protein APUTEX25_001523 [Auxenochlorella protothecoides]	AK360373.1 Hordeum vulgare subsp. vulgare mRNA for predicted protein, complete cds, clone: NIASHv1116M18	V-type proton ATPase catalytic subunit A OS=Cyanidium caldarium OX=2771 PE=3 SV=1	ATPsynthase alpha/beta subunit N-term extension	[C] KOG1352 Vacuolar H+-ATPase V1 sector, subunit A	-4.60399	-7.21796	-7.25574	6.42283	8.63821	8.2158
Unigene69581	K01507//inorganic pyrophosphatase [EC:3.6.1.1]+ko00190//Oxidative phosphorylation;K01507//inorganic pyrophosphatase [EC:3.6.1.1]+ko00190//Oxidative phosphorylation;K01507//inorganic pyrophosphatase [EC:3.6.1.1]+ko00190//Oxidative phosphorylation;K01507//inorganic pyrophosphatase [EC:3.6.1.1]+ko00190//Oxidative phosphorylation;K01507//inorganic pyrophosphatase [EC:3.6.1.1]+ko00190//Oxidative phosp…	GO:0000287//magnesium ion binding;GO:0004427//inorganic diphosphatase activity;GO:0042742//defense response to bacterium;GO:0009579//thylakoid;GO:0005737//cytoplasm;GO:0046686//response to cadmium ion;GO:0009651//response to salt stress;GO:0009941//chloroplast envelope;GO:0006796//phosphate-containing compound metabolic process;GO:0009570//chloroplast stroma	inorganic pyrophosphatase-like [Quercus suber]	NA	Soluble inorganic pyrophosphatase 6, chloroplastic OS=Arabidopsis thaliana OX=3702 GN=PPA6 PE=1 SV=1	Inorganic pyrophosphatase	[C] KOG1626 Inorganic pyrophosphatase/Nucleosome remodeling factor, subunit NURF38	-3.28206	-3.89603	-6.93382	3.10816	1.28514	0.20778
CL9911	K03006//DNA-directed RNA polymerase II subunit RPB1 [EC:2.7.7.6]+ko03020//RNA polymerase;K04733//interleukin-1 receptor-associated kinase 4 [EC:2.7.11.1];K03006//DNA-directed RNA polymerase II subunit RPB1 [EC:2.7.7.6]+ko03020//RNA polymerase	GO:0015986//ATP synthesis coupled proton transport;GO:0045261//proton-transporting ATP synthase complex, catalytic core F(1);GO:0000275//mitochondrial proton-transporting ATP synthase complex, catalytic core F(1);GO:0009651//response to salt stress;GO:0008270//zinc ion binding;GO:0016021//integral component of membrane;GO:0046933//proton-transporting ATP synthase activity, rotational mechanism	ATP synthase subunit delta, mitochondrial-like [Quercus suber]	NA	ATP synthase subunit delta', mitochondrial OS=Ipomoea batatas OX=4120 PE=1 SV=1	ATP synthase, Delta/Epsilon chain, beta-sandwich domain	[C] KOG1758 Mitochondrial F1F0-ATP synthase, subunit delta/ATP16	0.705867	1.23325	-0.360927	-0.889208	0.91788	-3.57872
Unigene68158	K02134//F-type H+-transporting ATPase subunit delta+ko01100//Metabolic pathways+ko00190//Oxidative phosphorylation;K02134//F-type H+-transporting ATPase subunit delta+ko01100//Metabolic pathways+ko00190//Oxidative phosphorylation;K02134//F-type H+-transporting ATPase subunit delta+ko01100//Metabolic pathways+ko00190//Oxidative phosphorylation;K02134//F-type H+-transporting ATPase subunit delta+ko…	GO:0015986//ATP synthesis coupled proton transport;GO:0045261//proton-transporting ATP synthase complex, catalytic core F(1);GO:0000275//mitochondrial proton-transporting ATP synthase complex, catalytic core F(1);GO:0009651//response to salt stress;GO:0008270//zinc ion binding;GO:0046933//proton-transporting ATP synthase activity, rotational mechanism	ATP synthase subunit delta, mitochondrial-like [Quercus suber]	NA	ATP synthase subunit delta', mitochondrial OS=Ipomoea batatas OX=4120 PE=1 SV=1	ATP synthase, Delta/Epsilon chain, beta-sandwich domain	[C] KOG1758 Mitochondrial F1F0-ATP synthase, subunit delta/ATP16	3.00846	-0.455911	-1.32456	6.87213	5.03779	8.001
Unigene68160	K02134//F-type H+-transporting ATPase subunit delta+ko01100//Metabolic pathways+ko00190//Oxidative phosphorylation;K02134//F-type H+-transporting ATPase subunit delta+ko01100//Metabolic pathways+ko00190//Oxidative phosphorylation;K02134//F-type H+-transporting ATPase subunit delta+ko01100//Metabolic pathways+ko00190//Oxidative phosphorylation;K02134//F-type H+-transporting ATPase subunit delta+ko…	GO:0015986//ATP synthesis coupled proton transport;GO:0045261//proton-transporting ATP synthase complex, catalytic core F(1);GO:0000275//mitochondrial proton-transporting ATP synthase complex, catalytic core F(1);GO:0009651//response to salt stress;GO:0008270//zinc ion binding;GO:0046933//proton-transporting ATP synthase activity, rotational mechanism	ATP synthase subunit delta, mitochondrial-like [Quercus suber]	NA	ATP synthase subunit delta', mitochondrial OS=Ipomoea batatas OX=4120 PE=1 SV=1	ATP synthase, Delta/Epsilon chain, beta-sandwich domain	[C] KOG1758 Mitochondrial F1F0-ATP synthase, subunit delta/ATP16	4.39893	-0.199303	-1.86175	-1.4018	-3.24125	-3.76453
Unigene68161	K02134//F-type H+-transporting ATPase subunit delta+ko01100//Metabolic pathways+ko00190//Oxidative phosphorylation;K02134//F-type H+-transporting ATPase subunit delta+ko01100//Metabolic pathways+ko00190//Oxidative phosphorylation;K02134//F-type H+-transporting ATPase subunit delta+ko01100//Metabolic pathways+ko00190//Oxidative phosphorylation;K02134//F-type H+-transporting ATPase subunit delta+ko…	GO:0015986//ATP synthesis coupled proton transport;GO:0045261//proton-transporting ATP synthase complex, catalytic core F(1);GO:0000275//mitochondrial proton-transporting ATP synthase complex, catalytic core F(1);GO:0009651//response to salt stress;GO:0008270//zinc ion binding;GO:0046933//proton-transporting ATP synthase activity, rotational mechanism	ATP synthase subunit delta, mitochondrial-like [Quercus suber]	NA	ATP synthase subunit delta', mitochondrial OS=Ipomoea batatas OX=4120 PE=1 SV=1	ATP synthase, Delta/Epsilon chain, beta-sandwich domain	[C] KOG1758 Mitochondrial F1F0-ATP synthase, subunit delta/ATP16	2.22059	1.74946	-2.57235	0.476072	0.813696	-1.59381
Unigene109021	NA	GO:0009651//response to salt stress;GO:0005739//mitochondrion;GO:0045454//cell redox homeostasis;GO:0050897//cobalt ion binding	cystathionine beta-synthase (CBS) family protein [Klebsormidium nitens]	NA	CBS domain-containing protein CBSX3, mitochondrial OS=Arabidopsis thaliana OX=3702 GN=CBSX3 PE=1 SV=1	CBS domain	[C] KOG1764 5'-AMP-activated protein kinase, gamma subunit	-1.90766	-0.558161	-4.29639	10.0053	6.63342	3.69517
CL4869	K02267//cytochrome c oxidase subunit 6b+ko01100//Metabolic pathways+ko00190//Oxidative phosphorylation;K02267//cytochrome c oxidase subunit 6b+ko01100//Metabolic pathways+ko00190//Oxidative phosphorylation;K02267//cytochrome c oxidase subunit 6b+ko01100//Metabolic pathways+ko00190//Oxidative phosphorylation;K02267//cytochrome c oxidase subunit 6b+ko01100//Metabolic pathways+ko00190//Oxidative pho…	GO:0009535//chloroplast thylakoid membrane;GO:0005507//copper ion binding;GO:0009651//response to salt stress;GO:0005739//mitochondrion;GO:0009579//thylakoid;GO:0009507//chloroplast	cytochrome c oxidase subunit 6B-like [Quercus suber] >XP_023902843.1 cytochrome c oxidase subunit 6B-like [Quercus suber]	NA	Cytochrome c oxidase subunit 6b-2 OS=Arabidopsis thaliana OX=3702 GN=COX6B-2 PE=2 SV=1	Cytochrome oxidase c subunit VIb	[C] KOG3057 Cytochrome c oxidase, subunit VIb/COX12	3.35067	-0.4049	-2.93429	1.34188	3.02006	-0.110309
Unigene7100	K09872//aquaporin PIP;K09872//aquaporin PIP;K09872//aquaporin PIP;K09872//aquaporin PIP;K09872//aquaporin PIP	GO:0006833//water transport;GO:0009409//response to cold;GO:0009651//response to salt stress;GO:0016021//integral component of membrane;GO:0005372//water transmembrane transporter activity;GO:0048364//root development;GO:0015267//channel activity;GO:0005886//plasma membrane	putative aquaporin PIP2-2 [Triticum urartu]	XM_011050250.1 PREDICTED: Populus euphratica aquaporin PIP2-2-like (LOC105142561), mRNA	Aquaporin PIP2-4 OS=Zea mays OX=4577 GN=PIP2-4 PE=1 SV=1	Major intrinsic protein	[G] KOG0223 Aquaporin (major intrinsic protein family)	5.36892	1.33261	2.44087	10.0984	12.8764	14.8717
CL19012	K01188//beta-glucosidase [EC:3.2.1.21]+ko01100//Metabolic pathways+ko00500//Starch and sucrose metabolism+ko01110//Biosynthesis of secondary metabolites+ko00460//Cyanoamino acid metabolism+ko00940//Phenylpropanoid biosynthesis;K01188//beta-glucosidase [EC:3.2.1.21]+ko01100//Metabolic pathways+ko00500//Starch and sucrose metabolism+ko01110//Biosynthesis of secondary metabolites+ko00460//Cyanoamino…	GO:0008422//beta-glucosidase activity;GO:0004553//hydrolase activity, hydrolyzing O-glycosyl compounds;GO:0009651//response to salt stress;GO:0019762//glucosinolate catabolic process;GO:0005975//carbohydrate metabolic process	hypothetical protein POPTR_001G222800 [Populus trichocarpa]	XM_011009517.1 PREDICTED: Populus euphratica beta-glucosidase 12-like (LOC105113364), mRNA	Non-cyanogenic beta-glucosidase OS=Trifolium repens OX=3899 PE=1 SV=1	Glycosyl hydrolase family 1	[G] KOG0626 Beta-glucosidase, lactase phlorizinhydrolase, and related proteins	3.1972	4.5118	4.84287	-2.46923	-3.89824	-4.02725
CL3595	K01188//beta-glucosidase [EC:3.2.1.21]+ko01100//Metabolic pathways+ko00500//Starch and sucrose metabolism+ko01110//Biosynthesis of secondary metabolites+ko00460//Cyanoamino acid metabolism+ko00940//Phenylpropanoid biosynthesis;K01188//beta-glucosidase [EC:3.2.1.21]+ko01100//Metabolic pathways+ko00500//Starch and sucrose metabolism+ko01110//Biosynthesis of secondary metabolites+ko00460//Cyanoamino…	GO:0008422//beta-glucosidase activity;GO:0004553//hydrolase activity, hydrolyzing O-glycosyl compounds;GO:0009651//response to salt stress;GO:0019762//glucosinolate catabolic process;GO:0005975//carbohydrate metabolic process	PREDICTED: beta-glucosidase 12-like [Populus euphratica]	XM_011026945.1 PREDICTED: Populus euphratica beta-glucosidase 12-like (LOC105126169), mRNA	Beta-glucosidase 24 OS=Oryza sativa subsp. japonica OX=39947 GN=BGLU24 PE=2 SV=1	NA	[G] KOG0626 Beta-glucosidase, lactase phlorizinhydrolase, and related proteins	5.64077	4.71868	4.87354	6.54342	5.35055	8.68932
Unigene10254	K01188//beta-glucosidase [EC:3.2.1.21]+ko01100//Metabolic pathways+ko00500//Starch and sucrose metabolism+ko01110//Biosynthesis of secondary metabolites+ko00460//Cyanoamino acid metabolism+ko00940//Phenylpropanoid biosynthesis;K01188//beta-glucosidase [EC:3.2.1.21]+ko01100//Metabolic pathways+ko00500//Starch and sucrose metabolism+ko01110//Biosynthesis of secondary metabolites+ko00460//Cyanoamino…	GO:0008422//beta-glucosidase activity;GO:0004553//hydrolase activity, hydrolyzing O-glycosyl compounds;GO:0009651//response to salt stress;GO:0019762//glucosinolate catabolic process;GO:0005975//carbohydrate metabolic process	beta-glucosidase 12 [Populus trichocarpa] >XP_024465150.1 beta-glucosidase 12 [Populus trichocarpa] >AUO68280.1 putative glycoside hydrolase [Populus trichocarpa] >AUO68281.1 putative glycoside hydrolase [Populus trichocarpa] >PNT56031.2 hypothetical protein POPTR_001G223600 [Populus trichocarpa] >PNT56032.2 hypothetical protein POPTR_001G223700 [Populus trichocarpa]	XM_011017163.1 PREDICTED: Populus euphratica beta-glucosidase 12-like (LOC105119063), mRNA	Beta-glucosidase 12 OS=Oryza sativa subsp. indica OX=39946 GN=BGLU12 PE=3 SV=1	Glycosyl hydrolase family 1	[G] KOG0626 Beta-glucosidase, lactase phlorizinhydrolase, and related proteins	1e-05	1e-05	4.76884	-2.11561	-7.36579	-7.62894
Unigene13449	K01188//beta-glucosidase [EC:3.2.1.21]+ko01100//Metabolic pathways+ko00500//Starch and sucrose metabolism+ko01110//Biosynthesis of secondary metabolites+ko00460//Cyanoamino acid metabolism+ko00940//Phenylpropanoid biosynthesis;K01188//beta-glucosidase [EC:3.2.1.21]+ko01100//Metabolic pathways+ko00500//Starch and sucrose metabolism+ko01110//Biosynthesis of secondary metabolites+ko00460//Cyanoamino…	GO:0008422//beta-glucosidase activity;GO:0004553//hydrolase activity, hydrolyzing O-glycosyl compounds;GO:0009651//response to salt stress;GO:0019762//glucosinolate catabolic process;GO:0005975//carbohydrate metabolic process	beta-glucosidase 12 [Populus trichocarpa] >AUO68275.1 putative glycoside hydrolase [Populus trichocarpa] >RQO85209.1 hypothetical protein POPTR_001G222800 [Populus trichocarpa]	XM_011011109.1 PREDICTED: Populus euphratica beta-glucosidase 12-like (LOC105114541), mRNA	Beta-glucosidase 12 OS=Oryza sativa subsp. indica OX=39946 GN=BGLU12 PE=3 SV=1	Glycosyl hydrolase family 1	[G] KOG0626 Beta-glucosidase, lactase phlorizinhydrolase, and related proteins	-6.91351	0.00515774	-0.43296	-1.37711	-1.863	-3.15776
Unigene27717	K01188//beta-glucosidase [EC:3.2.1.21]+ko01100//Metabolic pathways+ko00500//Starch and sucrose metabolism+ko01110//Biosynthesis of secondary metabolites+ko00460//Cyanoamino acid metabolism+ko00940//Phenylpropanoid biosynthesis;K01188//beta-glucosidase [EC:3.2.1.21]+ko01100//Metabolic pathways+ko00500//Starch and sucrose metabolism+ko01110//Biosynthesis of secondary metabolites+ko00460//Cyanoamino…	GO:0008422//beta-glucosidase activity;GO:0004553//hydrolase activity, hydrolyzing O-glycosyl compounds;GO:0009651//response to salt stress;GO:0019762//glucosinolate catabolic process;GO:0005975//carbohydrate metabolic process	beta-glucosidase 12 [Populus trichocarpa] >PNT56033.1 hypothetical protein POPTR_001G223800 [Populus trichocarpa]	XM_011009517.1 PREDICTED: Populus euphratica beta-glucosidase 12-like (LOC105113364), mRNA	Beta-glucosidase 12 OS=Oryza sativa subsp. indica OX=39946 GN=BGLU12 PE=3 SV=1	Glycosyl hydrolase family 1	[G] KOG0626 Beta-glucosidase, lactase phlorizinhydrolase, and related proteins	2.36639	5.95666	6.8785	-0.234394	1.11225	-3.78239
Unigene29314	K01188//beta-glucosidase [EC:3.2.1.21]+ko01100//Metabolic pathways+ko00500//Starch and sucrose metabolism+ko01110//Biosynthesis of secondary metabolites+ko00460//Cyanoamino acid metabolism+ko00940//Phenylpropanoid biosynthesis;K01188//beta-glucosidase [EC:3.2.1.21]+ko01100//Metabolic pathways+ko00500//Starch and sucrose metabolism+ko01110//Biosynthesis of secondary metabolites+ko00460//Cyanoamino…	GO:0008422//beta-glucosidase activity;GO:0004553//hydrolase activity, hydrolyzing O-glycosyl compounds;GO:0009651//response to salt stress;GO:0019762//glucosinolate catabolic process;GO:0005975//carbohydrate metabolic process	hypothetical protein POPTR_001G222800 [Populus trichocarpa]	XM_011009517.1 PREDICTED: Populus euphratica beta-glucosidase 12-like (LOC105113364), mRNA	Beta-glucosidase 12 OS=Oryza sativa subsp. indica OX=39946 GN=BGLU12 PE=3 SV=1	Glycosyl hydrolase family 1	[G] KOG0626 Beta-glucosidase, lactase phlorizinhydrolase, and related proteins	-0.61846	-0.0867489	1.96443	7.19346	1e-05	10.6154
Unigene8194	K01188//beta-glucosidase [EC:3.2.1.21]+ko01100//Metabolic pathways+ko00500//Starch and sucrose metabolism+ko01110//Biosynthesis of secondary metabolites+ko00460//Cyanoamino acid metabolism+ko00940//Phenylpropanoid biosynthesis;K01188//beta-glucosidase [EC:3.2.1.21]+ko01100//Metabolic pathways+ko00500//Starch and sucrose metabolism+ko01110//Biosynthesis of secondary metabolites+ko00460//Cyanoamino…	GO:0008422//beta-glucosidase activity;GO:0004553//hydrolase activity, hydrolyzing O-glycosyl compounds;GO:0009651//response to salt stress;GO:0019762//glucosinolate catabolic process;GO:0005975//carbohydrate metabolic process	hypothetical protein POPTR_001G222800 [Populus trichocarpa]	XM_011009517.1 PREDICTED: Populus euphratica beta-glucosidase 12-like (LOC105113364), mRNA	Beta-glucosidase 12 OS=Oryza sativa subsp. indica OX=39946 GN=BGLU12 PE=3 SV=1	Glycosyl hydrolase family 1	[G] KOG0626 Beta-glucosidase, lactase phlorizinhydrolase, and related proteins	3.88706	7.21784	7.88186	8.13909	10.2117	9.57913
Unigene21524	K01188//beta-glucosidase [EC:3.2.1.21]+ko01100//Metabolic pathways+ko00500//Starch and sucrose metabolism+ko01110//Biosynthesis of secondary metabolites+ko00460//Cyanoamino acid metabolism+ko00940//Phenylpropanoid biosynthesis;K01188//beta-glucosidase [EC:3.2.1.21]+ko01100//Metabolic pathways+ko00500//Starch and sucrose metabolism+ko01110//Biosynthesis of secondary metabolites+ko00460//Cyanoamino…	GO:0008422//beta-glucosidase activity;GO:0004553//hydrolase activity, hydrolyzing O-glycosyl compounds;GO:0009651//response to salt stress;GO:0019762//glucosinolate catabolic process;GO:0005975//carbohydrate metabolic process	hypothetical protein POPTR_001G222800 [Populus trichocarpa]	XM_011009517.1 PREDICTED: Populus euphratica beta-glucosidase 12-like (LOC105113364), mRNA	Beta-glucosidase 11 OS=Oryza sativa subsp. japonica OX=39947 GN=BGLU11 PE=3 SV=2	Glycosyl hydrolase family 1	[G] KOG0626 Beta-glucosidase, lactase phlorizinhydrolase, and related proteins	2.80904	3.75002	5.15519	2.56091	1.3952	-1.55421
Unigene10817	K01188//beta-glucosidase [EC:3.2.1.21]+ko01100//Metabolic pathways+ko00500//Starch and sucrose metabolism+ko01110//Biosynthesis of secondary metabolites+ko00460//Cyanoamino acid metabolism+ko00940//Phenylpropanoid biosynthesis;K01188//beta-glucosidase [EC:3.2.1.21]+ko01100//Metabolic pathways+ko00500//Starch and sucrose metabolism+ko01110//Biosynthesis of secondary metabolites+ko00460//Cyanoamino…	GO:0008422//beta-glucosidase activity;GO:0004553//hydrolase activity, hydrolyzing O-glycosyl compounds;GO:0009651//response to salt stress;GO:0019762//glucosinolate catabolic process;GO:0005975//carbohydrate metabolic process	hypothetical protein POPTR_001G222800 [Populus trichocarpa]	XM_011009517.1 PREDICTED: Populus euphratica beta-glucosidase 12-like (LOC105113364), mRNA	Beta-glucosidase 10 OS=Oryza sativa subsp. japonica OX=39947 GN=BGLU10 PE=2 SV=1	Glycosyl hydrolase family 1	[G] KOG0626 Beta-glucosidase, lactase phlorizinhydrolase, and related proteins	1.29984	0.961221	2.59177	4.07651	6.38565	5.01972
Unigene7638	K01188//beta-glucosidase [EC:3.2.1.21]+ko01100//Metabolic pathways+ko00500//Starch and sucrose metabolism+ko01110//Biosynthesis of secondary metabolites+ko00460//Cyanoamino acid metabolism+ko00940//Phenylpropanoid biosynthesis;K01188//beta-glucosidase [EC:3.2.1.21]+ko01100//Metabolic pathways+ko00500//Starch and sucrose metabolism+ko01110//Biosynthesis of secondary metabolites+ko00460//Cyanoamino…	GO:0008422//beta-glucosidase activity;GO:0004553//hydrolase activity, hydrolyzing O-glycosyl compounds;GO:0009651//response to salt stress;GO:0019762//glucosinolate catabolic process;GO:0005975//carbohydrate metabolic process	beta-glucosidase 12 [Populus trichocarpa] >AUO68275.1 putative glycoside hydrolase [Populus trichocarpa] >RQO85209.1 hypothetical protein POPTR_001G222800 [Populus trichocarpa]	XM_011009517.1 PREDICTED: Populus euphratica beta-glucosidase 12-like (LOC105113364), mRNA	Beta-glucosidase 10 OS=Oryza sativa subsp. japonica OX=39947 GN=BGLU10 PE=2 SV=1	Glycosyl hydrolase family 1	[G] KOG0626 Beta-glucosidase, lactase phlorizinhydrolase, and related proteins	5.63688	6.65144	8.23408	7.5824	9.53895	8.95712
CL2555	K09422//transcription factor MYB, plant;K09422//transcription factor MYB, plant;K09422//transcription factor MYB, plant;K09422//transcription factor MYB, plant;K09422//transcription factor MYB, plant	GO:0009733//response to auxin;GO:0003677//DNA binding;GO:0005634//nucleus;GO:0009414//response to water deprivation;GO:0030154//cell differentiation;GO:0009409//response to cold;GO:0009753//response to jasmonic acid;GO:0009723//response to ethylene;GO:0044212//transcription regulatory region DNA binding;GO:0046686//response to cadmium ion;GO:0010200//response to chitin;GO:0009651//response to sal…	PREDICTED: myb-related protein Myb4-like [Populus euphratica]	XM_011031525.1 PREDICTED: Populus euphratica myb-related protein Myb4-like (LOC105129447), mRNA	Transcription factor MYB13 OS=Arabidopsis thaliana OX=3702 GN=MYB13 PE=2 SV=1	Myb-like DNA-binding domain	[K] KOG0048 Transcription factor, Myb superfamily	4.99423	4.11568	5.14982	2.59011	3.33321	2.81359
Unigene10323	K18999//RNA polymerase II C-terminal domain phosphatase-like 3/4 [EC:3.1.3.16];K18999//RNA polymerase II C-terminal domain phosphatase-like 3/4 [EC:3.1.3.16];K18999//RNA polymerase II C-terminal domain phosphatase-like 3/4 [EC:3.1.3.16];K18999//RNA polymerase II C-terminal domain phosphatase-like 3/4 [EC:3.1.3.16];K18999//RNA polymerase II C-terminal domain phosphatase-like 3/4 [EC:3.1.3.16]	GO:0005634//nucleus;GO:0008022//protein C-terminus binding;GO:0070940//dephosphorylation of RNA polymerase II C-terminal domain;GO:0009651//response to salt stress;GO:0008420//RNA polymerase II CTD heptapeptide repeat phosphatase activity;GO:0009788//negative regulation of abscisic acid-activated signaling pathway	RNA polymerase II C-terminal domain phosphatase-like 3 [Populus trichocarpa] >PNT53050.1 hypothetical protein POPTR_001G065600 [Populus trichocarpa]	XM_011022553.1 PREDICTED: Populus euphratica RNA polymerase II C-terminal domain phosphatase-like 3 (LOC105123082), mRNA	RNA polymerase II C-terminal domain phosphatase-like 3 OS=Arabidopsis thaliana OX=3702 GN=CPL3 PE=1 SV=2	NA	[K] KOG0323 TFIIF-interacting CTD phosphatases, including NLI-interacting factor	-0.616749	-0.92392	-1.4661	6.59602	10.2267	10.6493
Unigene24762	K01527//nascent polypeptide-associated complex subunit beta;K01527//nascent polypeptide-associated complex subunit beta;K01527//nascent polypeptide-associated complex subunit beta;K01527//nascent polypeptide-associated complex subunit beta;K01527//nascent polypeptide-associated complex subunit beta	GO:0009651//response to salt stress	PREDICTED: transcription factor BTF3 homolog 4-like [Populus euphratica] >XP_011043847.1 PREDICTED: transcription factor BTF3 homolog 4-like [Populus euphratica]	XM_011045545.1 PREDICTED: Populus euphratica transcription factor BTF3 homolog 4-like (LOC105139188), transcript variant X2, mRNA	Nascent polypeptide-associated complex subunit beta OS=Arabidopsis thaliana OX=3702 GN=At1g73230 PE=2 SV=1	NAC domain	[K] KOG2240 RNA polymerase II general transcription factor BTF3 and related proteins	-3.41599	-1.31411	-2.2115	0.223164	-1.12404	1.34565
CL18251	K01527//nascent polypeptide-associated complex subunit beta;K01527//nascent polypeptide-associated complex subunit beta;K01527//nascent polypeptide-associated complex subunit beta;K01527//nascent polypeptide-associated complex subunit beta;K01527//nascent polypeptide-associated complex subunit beta	GO:0009651//response to salt stress	unknown [Populus trichocarpa]	EF145991.1 Populus trichocarpa clone WS0114_M03 unknown mRNA	Basic transcription factor 3 OS=Arabidopsis thaliana OX=3702 GN=BTF3 PE=1 SV=1	NAC domain	[K] KOG2240 RNA polymerase II general transcription factor BTF3 and related proteins	1.29588	-1.18943	-1.66913	0.561612	-0.61941	1.96053
CL3930	K01527//nascent polypeptide-associated complex subunit beta;K01527//nascent polypeptide-associated complex subunit beta;K01527//nascent polypeptide-associated complex subunit beta;K01527//nascent polypeptide-associated complex subunit beta;K01527//nascent polypeptide-associated complex subunit beta	GO:0009651//response to salt stress	basic transcription factor 3 [Populus tomentosa]	XM_011049479.1 PREDICTED: Populus euphratica transcription factor BTF3 homolog 4 (LOC105142031), mRNA	Basic transcription factor 3 OS=Arabidopsis thaliana OX=3702 GN=BTF3 PE=1 SV=1	NAC domain	[K] KOG2240 RNA polymerase II general transcription factor BTF3 and related proteins	1.94116	-0.338271	-1.0718	0.212116	0.140317	-2.87016
Unigene24178	K01527//nascent polypeptide-associated complex subunit beta;K01527//nascent polypeptide-associated complex subunit beta;K01527//nascent polypeptide-associated complex subunit beta;K01527//nascent polypeptide-associated complex subunit beta;K01527//nascent polypeptide-associated complex subunit beta	GO:0009651//response to salt stress	nascent polypeptide-associated complex subunit beta [Populus trichocarpa] >ABK94622.1 unknown [Populus trichocarpa] >ABK96623.1 unknown [Populus trichocarpa x Populus deltoides] >PNS96832.1 hypothetical protein POPTR_017G141100 [Populus trichocarpa]	XM_011040046.1 PREDICTED: Populus euphratica transcription factor BTF3 homolog 4-like (LOC105135253), mRNA	Basic transcription factor 3 OS=Arabidopsis thaliana OX=3702 GN=BTF3 PE=1 SV=1	NAC domain	[K] KOG2240 RNA polymerase II general transcription factor BTF3 and related proteins	-0.745704	-0.431077	-1.10616	7.37627	10.9288	10.7584
CL5344	NA	GO:0046686//response to cadmium ion;GO:0009733//response to auxin;GO:0003677//DNA binding;GO:0005634//nucleus;GO:0009651//response to salt stress;GO:0009753//response to jasmonic acid;GO:0009739//response to gibberellin;GO:0009723//response to ethylene	PREDICTED: myb-like protein J isoform X3 [Populus euphratica]	XM_011033622.1 PREDICTED: Populus euphratica myb-like protein J (LOC105130894), transcript variant X3, mRNA	Transcription factor MYBS3 OS=Oryza sativa subsp. japonica OX=39947 GN=MYBS3 PE=2 SV=1	Myb-like DNA-binding domain	[K] LSE0160 A Myb family transcription factor	3.75243	4.46276	5.85276	-0.314388	-3.8281	-0.607168
CL6070	K08869//aarF domain-containing kinase	GO:0046686//response to cadmium ion;GO:0009733//response to auxin;GO:0003677//DNA binding;GO:0005634//nucleus;GO:0009651//response to salt stress;GO:0009753//response to jasmonic acid;GO:0009739//response to gibberellin;GO:0009723//response to ethylene	transcription factor MYBS3 isoform X1 [Populus trichocarpa] >XP_024449521.1 transcription factor MYBS3 isoform X1 [Populus trichocarpa] >PNT55398.1 hypothetical protein POPTR_001G189800 [Populus trichocarpa] >PNT55395.2 hypothetical protein POPTR_001G189800 [Populus trichocarpa]	XM_011012130.1 PREDICTED: Populus euphratica uncharacterized LOC105115293 (LOC105115293), transcript variant X1, mRNA	Transcription factor MYB1R1 OS=Solanum tuberosum OX=4113 PE=2 SV=1	Myb-like DNA-binding domain	[K] LSE0160 A Myb family transcription factor	2.5231	4.02209	3.84548	0.0762897	2.17969	3.33887
Unigene12477	K08869//aarF domain-containing kinase	GO:0046686//response to cadmium ion;GO:0009733//response to auxin;GO:0003677//DNA binding;GO:0005634//nucleus;GO:0009651//response to salt stress;GO:0009753//response to jasmonic acid;GO:0009739//response to gibberellin;GO:0009723//response to ethylene	transcription factor KUA1 isoform X2 [Populus trichocarpa] >PNT44296.1 hypothetical protein POPTR_003G079500 [Populus trichocarpa]	XM_011033620.1 PREDICTED: Populus euphratica myb-like protein J (LOC105130894), transcript variant X1, mRNA >XM_011033621.1 PREDICTED: Populus euphratica myb-like protein J (LOC105130894), transcript variant X2, mRNA	Transcription factor KUA1 OS=Arabidopsis thaliana OX=3702 GN=KUA1 PE=1 SV=1	Myb-like DNA-binding domain	[K] LSE0160 A Myb family transcription factor	3.50462	3.01017	3.83659	-0.523617	1.75558	-4.29999
Unigene37971	K08869//aarF domain-containing kinase	GO:0046686//response to cadmium ion;GO:0009733//response to auxin;GO:0003677//DNA binding;GO:0005634//nucleus;GO:0009651//response to salt stress;GO:0009753//response to jasmonic acid;GO:0009739//response to gibberellin;GO:0009723//response to ethylene	transcription factor KUA1 [Populus trichocarpa] >PNT54725.1 hypothetical protein POPTR_001G155300 [Populus trichocarpa] >PNT54726.1 hypothetical protein POPTR_001G155300 [Populus trichocarpa]	XM_011003724.1 PREDICTED: Populus euphratica myb-like protein G (LOC105109125), mRNA	Transcription factor KUA1 OS=Arabidopsis thaliana OX=3702 GN=KUA1 PE=1 SV=1	Myb-like DNA-binding domain	[K] LSE0160 A Myb family transcription factor	1.16832	0.485964	0.508498	0.997065	3.93937	0.217153
Unigene43889	K08869//aarF domain-containing kinase	GO:0046686//response to cadmium ion;GO:0009733//response to auxin;GO:0003677//DNA binding;GO:0005634//nucleus;GO:0009651//response to salt stress;GO:0009753//response to jasmonic acid;GO:0009739//response to gibberellin;GO:0009723//response to ethylene	transcription factor KUA1 isoform X2 [Populus trichocarpa] >PNT44296.1 hypothetical protein POPTR_003G079500 [Populus trichocarpa]	XM_011033622.1 PREDICTED: Populus euphratica myb-like protein J (LOC105130894), transcript variant X3, mRNA	Transcription factor KUA1 OS=Arabidopsis thaliana OX=3702 GN=KUA1 PE=1 SV=1	Myb-like DNA-binding domain	[K] LSE0160 A Myb family transcription factor	3.08943	2.57379	3.19709	6.37825	7.27275	1e-05
Unigene5168	K15032//mTERF domain-containing protein, mitochondrial;K15032//mTERF domain-containing protein, mitochondrial;K15032//mTERF domain-containing protein, mitochondrial;K15032//mTERF domain-containing protein, mitochondrial;K15032//mTERF domain-containing protein, mitochondrial	GO:0032502//developmental process;GO:0006355//regulation of transcription, DNA-templated;GO:0009651//response to salt stress;GO:0009658//chloroplast organization;GO:0003690//double-stranded DNA binding;GO:0009737//response to abscisic acid;GO:0009507//chloroplast	transcription termination factor MTERF5, chloroplastic isoform X2 [Populus trichocarpa] >PNS95602.1 hypothetical protein POPTR_017G067600 [Populus trichocarpa]	XM_011016104.1 PREDICTED: Populus euphratica uncharacterized LOC105118209 (LOC105118209), transcript variant X2, mRNA	Transcription termination factor MTERF5, chloroplastic OS=Arabidopsis thaliana OX=3702 GN=MTERF5 PE=2 SV=1	NA	[KR] KOG1267 Mitochondrial transcription termination factor, mTERF	1.71794	-1.89603	-1.34885	5.72617	1e-05	7.62577
CL3639	K13424//WRKY transcription factor 33+ko04016//MAPK signaling pathway - plant+ko04626//Plant-pathogen interaction;K13424//WRKY transcription factor 33+ko04016//MAPK signaling pathway - plant+ko04626//Plant-pathogen interaction;K13424//WRKY transcription factor 33+ko04016//MAPK signaling pathway - plant+ko04626//Plant-pathogen interaction;K13424//WRKY transcription factor 33+ko04016//MAPK signaling…	GO:0050832//defense response to fungus;GO:0010120//camalexin biosynthetic process;GO:0005634//nucleus;GO:0009414//response to water deprivation;GO:0009409//response to cold;GO:0009627//systemic acquired resistance;GO:0042742//defense response to bacterium;GO:0010508//positive regulation of autophagy;GO:0044212//transcription regulatory region DNA binding;GO:0010200//response to chitin;GO:0070370/…	probable WRKY transcription factor 33 [Populus trichocarpa] >PNS99329.1 hypothetical protein POPTR_016G128300 [Populus trichocarpa]	XM_011034479.1 PREDICTED: Populus euphratica probable WRKY transcription factor 33 (LOC105131478), mRNA	Probable WRKY transcription factor 33 OS=Arabidopsis thaliana OX=3702 GN=WRKY33 PE=1 SV=2	WRKY DNA -binding domain	[KT] LSE0036 A WRKY superfamily transcription factors	5.23604	4.46667	6.10604	2.72312	2.99672	2.89444
Unigene26361	K13424//WRKY transcription factor 33+ko04016//MAPK signaling pathway - plant+ko04626//Plant-pathogen interaction;K13424//WRKY transcription factor 33+ko04016//MAPK signaling pathway - plant+ko04626//Plant-pathogen interaction;K13424//WRKY transcription factor 33+ko04016//MAPK signaling pathway - plant+ko04626//Plant-pathogen interaction;K13424//WRKY transcription factor 33+ko04016//MAPK signaling…	GO:0050832//defense response to fungus;GO:0010120//camalexin biosynthetic process;GO:0005634//nucleus;GO:0009414//response to water deprivation;GO:0009409//response to cold;GO:0009627//systemic acquired resistance;GO:0042742//defense response to bacterium;GO:0010508//positive regulation of autophagy;GO:0044212//transcription regulatory region DNA binding;GO:0010200//response to chitin;GO:0070370/…	WRKY transcription factor WRKY24 [Populus trichocarpa] >PNT30880.1 hypothetical protein POPTR_006G105300 [Populus trichocarpa]	XM_011020752.1 PREDICTED: Populus euphratica probable WRKY transcription factor 33 (LOC105121894), mRNA	Probable WRKY transcription factor 33 OS=Arabidopsis thaliana OX=3702 GN=WRKY33 PE=1 SV=2	WRKY DNA -binding domain	[KT] LSE0036 A WRKY superfamily transcription factors	0.553852	-4.23113	-3.90216	-0.272769	3.38315	-3.0373
CL8158	K01183//chitinase [EC:3.2.1.14]+ko00520//Amino sugar and nucleotide sugar metabolism+ko01100//Metabolic pathways;K01183//chitinase [EC:3.2.1.14]+ko00520//Amino sugar and nucleotide sugar metabolism+ko01100//Metabolic pathways;K01183//chitinase [EC:3.2.1.14]+ko00520//Amino sugar and nucleotide sugar metabolism+ko01100//Metabolic pathways;K01183//chitinase [EC:3.2.1.14]+ko00520//Amino sugar and nuc…	GO:0009611//response to wounding;GO:0052033//pathogen-associated molecular pattern dependent induction by symbiont of host innate immune response;GO:0003796//lysozyme activity;GO:0009409//response to cold;GO:0008422//beta-glucosidase activity;GO:0005576//extracellular region;GO:0004568//chitinase activity;GO:0005975//carbohydrate metabolic process;GO:0009651//response to salt stress;GO:0009642//r…	hevamine-A [Populus trichocarpa] >PNT00037.1 hypothetical protein POPTR_015G024200 [Populus trichocarpa]	XM_011012320.1 PREDICTED: Populus euphratica hevamine-A-like (LOC105115440), mRNA	Hevamine-A OS=Hevea brasiliensis OX=3981 PE=1 SV=2	Glycosyl hydrolases family 18	[M] KOG4701 Chitinase	3.57904	1.24169	1.36705	-3.5325	-0.195723	-5.51921
Unigene9927	K01183//chitinase [EC:3.2.1.14]+ko00520//Amino sugar and nucleotide sugar metabolism+ko01100//Metabolic pathways;K01183//chitinase [EC:3.2.1.14]+ko00520//Amino sugar and nucleotide sugar metabolism+ko01100//Metabolic pathways;K01183//chitinase [EC:3.2.1.14]+ko00520//Amino sugar and nucleotide sugar metabolism+ko01100//Metabolic pathways;K01183//chitinase [EC:3.2.1.14]+ko00520//Amino sugar and nuc…	GO:0009611//response to wounding;GO:0052033//pathogen-associated molecular pattern dependent induction by symbiont of host innate immune response;GO:0003796//lysozyme activity;GO:0009409//response to cold;GO:0008422//beta-glucosidase activity;GO:0004553//hydrolase activity, hydrolyzing O-glycosyl compounds;GO:0009651//response to salt stress;GO:0005576//extracellular region;GO:0004568//chitinase …	hevamine-A [Populus trichocarpa] >PNT00037.1 hypothetical protein POPTR_015G024200 [Populus trichocarpa]	XM_011012320.1 PREDICTED: Populus euphratica hevamine-A-like (LOC105115440), mRNA	Hevamine-A OS=Hevea brasiliensis OX=3981 PE=1 SV=2	Glycosyl hydrolases family 18	[M] KOG4701 Chitinase	6.60256	0.386651	0.0208802	6.09791	4.1439	6.37991
CL4614	K04043//molecular chaperone DnaK+ko03018//RNA degradation;K04043//molecular chaperone DnaK+ko03018//RNA degradation;K04043//molecular chaperone DnaK+ko03018//RNA degradation;K04043//molecular chaperone DnaK+ko03018//RNA degradation;K04043//molecular chaperone DnaK+ko03018//RNA degradation	GO:0006986//response to unfolded protein;GO:0005524//ATP binding;GO:0051085//chaperone cofactor-dependent protein refolding;GO:0031072//heat shock protein binding;GO:0034620//cellular response to unfolded protein;GO:0005737//cytoplasm;GO:0051787//misfolded protein binding;GO:0009651//response to salt stress;GO:0009735//response to cytokinin;GO:0008270//zinc ion binding;GO:0005739//mitochondrion;G…	heat shock 70 kDa protein, mitochondrial isoform X1 [Populus trichocarpa] >PNT57160.1 hypothetical protein POPTR_001G285500 [Populus trichocarpa]	XM_011031926.1 PREDICTED: Populus euphratica heat shock 70 kDa protein, mitochondrial (LOC105129732), mRNA	Heat shock 70 kDa protein 10, mitochondrial OS=Arabidopsis thaliana OX=3702 GN=HSP70-10 PE=1 SV=1	Hsp70 protein	[O] KOG0102 Molecular chaperones mortalin/PBP74/GRP75, HSP70 superfamily	-1.29393	-0.23567	1.70781	0.298663	4.16765	-2.47287
CL5653	K02738//20S proteasome subunit beta 1 [EC:3.4.25.1]+ko03050//Proteasome;K02738//20S proteasome subunit beta 1 [EC:3.4.25.1]+ko03050//Proteasome;K02738//20S proteasome subunit beta 1 [EC:3.4.25.1]+ko03050//Proteasome;K02738//20S proteasome subunit beta 1 [EC:3.4.25.1]+ko03050//Proteasome;K02738//20S proteasome subunit beta 1 [EC:3.4.25.1]+ko03050//Proteasome	GO:0005634//nucleus;GO:0004298//threonine-type endopeptidase activity;GO:0010043//response to zinc ion;GO:0005737//cytoplasm;GO:0010363//regulation of plant-type hypersensitive response;GO:0005839//proteasome core complex;GO:0005774//vacuolar membrane;GO:0043161//proteasome-mediated ubiquitin-dependent protein catabolic process;GO:0005829//cytosol;GO:0009651//response to salt stress	uncharacterized protein LOC112014019 [Quercus suber]	NA	Proteasome subunit beta type-6 OS=Nicotiana tabacum OX=4097 PE=2 SV=1	Proteasome subunit	[O] KOG0174 20S proteasome, regulatory subunit beta type PSMB6/PSMB9/PRE3	1.42576	0.64829	-5.03335	-2.51443	-2.2543	-5.81144
Unigene51500	K02738//20S proteasome subunit beta 1 [EC:3.4.25.1]+ko03050//Proteasome;K02738//20S proteasome subunit beta 1 [EC:3.4.25.1]+ko03050//Proteasome;K02738//20S proteasome subunit beta 1 [EC:3.4.25.1]+ko03050//Proteasome;K02738//20S proteasome subunit beta 1 [EC:3.4.25.1]+ko03050//Proteasome;K02738//20S proteasome subunit beta 1 [EC:3.4.25.1]+ko03050//Proteasome	GO:0005634//nucleus;GO:0004298//threonine-type endopeptidase activity;GO:0010043//response to zinc ion;GO:0005737//cytoplasm;GO:0010363//regulation of plant-type hypersensitive response;GO:0005839//proteasome core complex;GO:0005774//vacuolar membrane;GO:0043161//proteasome-mediated ubiquitin-dependent protein catabolic process;GO:0005829//cytosol;GO:0009651//response to salt stress	uncharacterized protein LOC112002610 [Quercus suber]	NA	Proteasome subunit beta type-6 OS=Nicotiana tabacum OX=4097 PE=2 SV=1	Proteasome subunit	[O] KOG0174 20S proteasome, regulatory subunit beta type PSMB6/PSMB9/PRE3	3.05955	-0.625703	-3.16599	6.17597	5.5196	6.37359
CL2133	K02736//20S proteasome subunit beta 7 [EC:3.4.25.1]+ko03050//Proteasome;K02736//20S proteasome subunit beta 7 [EC:3.4.25.1]+ko03050//Proteasome;K02736//20S proteasome subunit beta 7 [EC:3.4.25.1]+ko03050//Proteasome	GO:0046686//response to cadmium ion;GO:0005634//nucleus;GO:0051603//proteolysis involved in cellular protein catabolic process;GO:0004298//threonine-type endopeptidase activity;GO:0009651//response to salt stress;GO:0005737//cytoplasm;GO:0005839//proteasome core complex;GO:0022626//cytosolic ribosome	proteasome subunit beta type-7-like, partial [Quercus suber]	NA	Proteasome subunit beta type-4 OS=Arabidopsis thaliana OX=3702 GN=PBG1 PE=1 SV=2	Proteasome subunit	[O] KOG0185 20S proteasome, regulatory subunit beta type PSMB4/PRE4	3.26226	-0.20115	-3.12646	-1.55465	-2.39383	-2.36171
Unigene106060	K02736//20S proteasome subunit beta 7 [EC:3.4.25.1]+ko03050//Proteasome;K02736//20S proteasome subunit beta 7 [EC:3.4.25.1]+ko03050//Proteasome;K02736//20S proteasome subunit beta 7 [EC:3.4.25.1]+ko03050//Proteasome;K02736//20S proteasome subunit beta 7 [EC:3.4.25.1]+ko03050//Proteasome	GO:0004175//endopeptidase activity;GO:0005634//nucleus;GO:0051603//proteolysis involved in cellular protein catabolic process;GO:0004298//threonine-type endopeptidase activity;GO:0010499//proteasomal ubiquitin-independent protein catabolic process;GO:0005737//cytoplasm;GO:0005839//proteasome core complex;GO:0046686//response to cadmium ion;GO:0043161//proteasome-mediated ubiquitin-dependent prote…	20S proteasome regulatory subunit beta protein [Klebsormidium nitens]	NA	Proteasome subunit beta type-4 OS=Arabidopsis thaliana OX=3702 GN=PBG1 PE=1 SV=2	Proteasome subunit	[O] KOG0185 20S proteasome, regulatory subunit beta type PSMB4/PRE4	-3.3816	0.289836	-4.44839	4.81624	5.59264	5.05727
CL18276	K13993//HSP20 family protein+ko04141//Protein processing in endoplasmic reticulum;K13993//HSP20 family protein+ko04141//Protein processing in endoplasmic reticulum;K13993//HSP20 family protein+ko04141//Protein processing in endoplasmic reticulum;K13993//HSP20 family protein+ko04141//Protein processing in endoplasmic reticulum;K13993//HSP20 family protein+ko04141//Protein processing in endoplasmic…	GO:0006457//protein folding;GO:0051082//unfolded protein binding;GO:0009651//response to salt stress;GO:0043621//protein self-association;GO:0042542//response to hydrogen peroxide;GO:0009408//response to heat;GO:0000302//response to reactive oxygen species;GO:0051259//protein complex oligomerization	17.5 kDa class I heat shock protein [Populus trichocarpa] >PNT19444.1 hypothetical protein POPTR_009G039200 [Populus trichocarpa]	XM_011033903.1 PREDICTED: Populus euphratica 17.3 kDa class I heat shock protein-like (LOC105131104), mRNA	18.5 kDa class I heat shock protein OS=Glycine max OX=3847 GN=HSP18.5-C PE=3 SV=1	Hsp20/alpha crystallin family	[O] KOG0710 Molecular chaperone (small heat-shock protein Hsp26/Hsp42)	1.03623	0.18783	2.24778	2.75068	1.60232	3.22642
CL6853	K13993//HSP20 family protein+ko04141//Protein processing in endoplasmic reticulum;K13993//HSP20 family protein+ko04141//Protein processing in endoplasmic reticulum;K13993//HSP20 family protein+ko04141//Protein processing in endoplasmic reticulum;K13993//HSP20 family protein+ko04141//Protein processing in endoplasmic reticulum;K13993//HSP20 family protein+ko04141//Protein processing in endoplasmic…	GO:0009644//response to high light intensity;GO:0006457//protein folding;GO:0043621//protein self-association;GO:0042542//response to hydrogen peroxide;GO:0009408//response to heat;GO:0000302//response to reactive oxygen species;GO:0051082//unfolded protein binding;GO:0009651//response to salt stress;GO:0051259//protein complex oligomerization	18.5 kDa class I heat shock protein [Populus trichocarpa] >RQO91400.1 hypothetical protein POPTR_006G073500 [Populus trichocarpa]	XM_011021768.1 PREDICTED: Populus euphratica 18.5 kDa class I heat shock protein-like (LOC105122566), mRNA	18.5 kDa class I heat shock protein OS=Glycine max OX=3847 GN=HSP18.5-C PE=3 SV=1	Hsp20/alpha crystallin family	[O] KOG0710 Molecular chaperone (small heat-shock protein Hsp26/Hsp42)	3.99677	4.17559	5.61659	2.09142	3.17201	0.517301
CL14675	K13993//HSP20 family protein+ko04141//Protein processing in endoplasmic reticulum;K13993//HSP20 family protein+ko04141//Protein processing in endoplasmic reticulum;K13993//HSP20 family protein+ko04141//Protein processing in endoplasmic reticulum;K13993//HSP20 family protein+ko04141//Protein processing in endoplasmic reticulum;K13993//HSP20 family protein+ko04141//Protein processing in endoplasmic…	GO:0006457//protein folding;GO:0051082//unfolded protein binding;GO:0009651//response to salt stress;GO:0043621//protein self-association;GO:0042542//response to hydrogen peroxide;GO:0009408//response to heat;GO:0000302//response to reactive oxygen species;GO:0051259//protein complex oligomerization	16.9 kDa class I heat shock protein 2 [Populus trichocarpa] >PNT56301.1 hypothetical protein POPTR_001G238700 [Populus trichocarpa]	XM_011001958.1 PREDICTED: Populus euphratica 17.4 kDa class I heat shock protein-like (LOC105107881), mRNA	18.2 kDa class I heat shock protein OS=Medicago sativa OX=3879 GN=HSP18.2 PE=2 SV=1	Hsp20/alpha crystallin family	[O] KOG0710 Molecular chaperone (small heat-shock protein Hsp26/Hsp42)	5.21813	3.78125	4.21275	2.3689	3.55143	8.0494
CL19958	K13993//HSP20 family protein+ko04141//Protein processing in endoplasmic reticulum;K13993//HSP20 family protein+ko04141//Protein processing in endoplasmic reticulum;K13993//HSP20 family protein+ko04141//Protein processing in endoplasmic reticulum;K13993//HSP20 family protein+ko04141//Protein processing in endoplasmic reticulum;K13993//HSP20 family protein+ko04141//Protein processing in endoplasmic…	GO:0006457//protein folding;GO:0051082//unfolded protein binding;GO:0009651//response to salt stress;GO:0043621//protein self-association;GO:0042542//response to hydrogen peroxide;GO:0009408//response to heat;GO:0000302//response to reactive oxygen species;GO:0051259//protein complex oligomerization	18.1 kDa class I heat shock protein [Populus trichocarpa] >PNT17523.1 hypothetical protein POPTR_010G195700 [Populus trichocarpa]	AC208137.1 Populus trichocarpa clone JGIACSB09-H15, complete sequence	18.2 kDa class I heat shock protein OS=Medicago sativa OX=3879 GN=HSP18.2 PE=2 SV=1	Hsp20/alpha crystallin family	[O] KOG0710 Molecular chaperone (small heat-shock protein Hsp26/Hsp42)	1.39134	1.55215	3.8899	-1.47659	-2.74567	-4.56824
CL697	K13993//HSP20 family protein+ko04141//Protein processing in endoplasmic reticulum;K13993//HSP20 family protein+ko04141//Protein processing in endoplasmic reticulum;K13993//HSP20 family protein+ko04141//Protein processing in endoplasmic reticulum;K13993//HSP20 family protein+ko04141//Protein processing in endoplasmic reticulum;K13993//HSP20 family protein+ko04141//Protein processing in endoplasmic…	GO:0006457//protein folding;GO:0051082//unfolded protein binding;GO:0009651//response to salt stress;GO:0043621//protein self-association;GO:0042542//response to hydrogen peroxide;GO:0009408//response to heat;GO:0000302//response to reactive oxygen species;GO:0051259//protein complex oligomerization	PREDICTED: 18.1 kDa class I heat shock protein-like [Populus euphratica]	XM_011033766.1 PREDICTED: Populus euphratica 18.1 kDa class I heat shock protein-like (LOC105131017), mRNA	18.2 kDa class I heat shock protein OS=Medicago sativa OX=3879 GN=HSP18.2 PE=2 SV=1	Hsp20/alpha crystallin family	[O] KOG0710 Molecular chaperone (small heat-shock protein Hsp26/Hsp42)	1.74772	4.42994	7.56222	1.37587	3.05319	5.16307
Unigene19260	K13993//HSP20 family protein+ko04141//Protein processing in endoplasmic reticulum;K13993//HSP20 family protein+ko04141//Protein processing in endoplasmic reticulum;K13993//HSP20 family protein+ko04141//Protein processing in endoplasmic reticulum;K13993//HSP20 family protein+ko04141//Protein processing in endoplasmic reticulum;K13993//HSP20 family protein+ko04141//Protein processing in endoplasmic…	GO:0006457//protein folding;GO:0051082//unfolded protein binding;GO:0009651//response to salt stress;GO:0043621//protein self-association;GO:0042542//response to hydrogen peroxide;GO:0009408//response to heat;GO:0000302//response to reactive oxygen species;GO:0051259//protein complex oligomerization	17.3 kDa class I heat shock protein [Populus trichocarpa] >PNT19642.1 hypothetical protein POPTR_009G049800 [Populus trichocarpa]	XM_011047085.1 PREDICTED: Populus euphratica 17.3 kDa class I heat shock protein-like (LOC105140307), mRNA	18.2 kDa class I heat shock protein OS=Medicago sativa OX=3879 GN=HSP18.2 PE=2 SV=1	Hsp20/alpha crystallin family	[O] KOG0710 Molecular chaperone (small heat-shock protein Hsp26/Hsp42)	4.67883	3.42813	6.71417	-4.69719	6.69629	1.94044
Unigene20703	K13993//HSP20 family protein+ko04141//Protein processing in endoplasmic reticulum;K13993//HSP20 family protein+ko04141//Protein processing in endoplasmic reticulum;K13993//HSP20 family protein+ko04141//Protein processing in endoplasmic reticulum;K13993//HSP20 family protein+ko04141//Protein processing in endoplasmic reticulum;K13993//HSP20 family protein+ko04141//Protein processing in endoplasmic…	GO:0006457//protein folding;GO:0051082//unfolded protein binding;GO:0009651//response to salt stress;GO:0043621//protein self-association;GO:0042542//response to hydrogen peroxide;GO:0009408//response to heat;GO:0000302//response to reactive oxygen species;GO:0051259//protein complex oligomerization	17.3 kDa class I heat shock protein [Populus trichocarpa] >PNT19642.1 hypothetical protein POPTR_009G049800 [Populus trichocarpa]	XM_011046271.1 PREDICTED: Populus euphratica 18.1 kDa class I heat shock protein-like (LOC105139713), mRNA	18.2 kDa class I heat shock protein OS=Medicago sativa OX=3879 GN=HSP18.2 PE=2 SV=1	Hsp20/alpha crystallin family	[O] KOG0710 Molecular chaperone (small heat-shock protein Hsp26/Hsp42)	-1.02754	4.05176	7.00289	1e-05	9.37615	1e-05
Unigene14279	K13993//HSP20 family protein+ko04141//Protein processing in endoplasmic reticulum;K13993//HSP20 family protein+ko04141//Protein processing in endoplasmic reticulum;K13993//HSP20 family protein+ko04141//Protein processing in endoplasmic reticulum;K13993//HSP20 family protein+ko04141//Protein processing in endoplasmic reticulum;K13993//HSP20 family protein+ko04141//Protein processing in endoplasmic…	GO:0006457//protein folding;GO:0051082//unfolded protein binding;GO:0009651//response to salt stress;GO:0043621//protein self-association;GO:0042542//response to hydrogen peroxide;GO:0009408//response to heat;GO:0000302//response to reactive oxygen species;GO:0051259//protein complex oligomerization	hypothetical protein POPTR_009G148000 [Populus trichocarpa]	XM_011046271.1 PREDICTED: Populus euphratica 18.1 kDa class I heat shock protein-like (LOC105139713), mRNA	18.1 kDa class I heat shock protein OS=Pisum sativum OX=3888 GN=HSP18.1 PE=1 SV=1	Hsp20/alpha crystallin family	[O] KOG0710 Molecular chaperone (small heat-shock protein Hsp26/Hsp42)	5.80773	5.91919	9.39312	3.52591	5.88694	1e-05
Unigene8752	K13993//HSP20 family protein+ko04141//Protein processing in endoplasmic reticulum;K13993//HSP20 family protein+ko04141//Protein processing in endoplasmic reticulum;K13993//HSP20 family protein+ko04141//Protein processing in endoplasmic reticulum;K13993//HSP20 family protein+ko04141//Protein processing in endoplasmic reticulum;K13993//HSP20 family protein+ko04141//Protein processing in endoplasmic…	GO:0006457//protein folding;GO:0051082//unfolded protein binding;GO:0009651//response to salt stress;GO:0043621//protein self-association;GO:0042542//response to hydrogen peroxide;GO:0009408//response to heat;GO:0000302//response to reactive oxygen species;GO:0051259//protein complex oligomerization	18.1 kDa class I heat shock protein [Populus trichocarpa]	XM_011007190.1 PREDICTED: Populus euphratica 18.1 kDa class I heat shock protein-like (LOC105111742), mRNA	18.1 kDa class I heat shock protein OS=Pisum sativum OX=3888 GN=HSP18.1 PE=1 SV=1	Hsp20/alpha crystallin family	[O] KOG0710 Molecular chaperone (small heat-shock protein Hsp26/Hsp42)	6.97815	7.09441	10.128	-1.48606	-1.84487	-3.48345
Unigene10480	K13993//HSP20 family protein+ko04141//Protein processing in endoplasmic reticulum;K13993//HSP20 family protein+ko04141//Protein processing in endoplasmic reticulum;K13993//HSP20 family protein+ko04141//Protein processing in endoplasmic reticulum;K13993//HSP20 family protein+ko04141//Protein processing in endoplasmic reticulum;K13993//HSP20 family protein+ko04141//Protein processing in endoplasmic…	GO:0006457//protein folding;GO:0051082//unfolded protein binding;GO:0009651//response to salt stress;GO:0043621//protein self-association;GO:0042542//response to hydrogen peroxide;GO:0009408//response to heat;GO:0000302//response to reactive oxygen species;GO:0051259//protein complex oligomerization	18.1 kDa class I heat shock protein [Populus trichocarpa] >PNT23061.1 hypothetical protein POPTR_008G062300 [Populus trichocarpa]	XM_011039929.1 PREDICTED: Populus euphratica 18.1 kDa class I heat shock protein-like (LOC105135150), mRNA	17.8 kDa class I heat shock protein OS=Daucus carota OX=4039 PE=3 SV=1	Hsp20/alpha crystallin family	[O] KOG0710 Molecular chaperone (small heat-shock protein Hsp26/Hsp42)	5.57899	4.3536	8.31839	2.14981	4.15738	3.73201
Unigene44578	K13993//HSP20 family protein+ko04141//Protein processing in endoplasmic reticulum;K13993//HSP20 family protein+ko04141//Protein processing in endoplasmic reticulum;K13993//HSP20 family protein+ko04141//Protein processing in endoplasmic reticulum;K13993//HSP20 family protein+ko04141//Protein processing in endoplasmic reticulum;K13993//HSP20 family protein+ko04141//Protein processing in endoplasmic…	GO:0006457//protein folding;GO:0051082//unfolded protein binding;GO:0009651//response to salt stress;GO:0043621//protein self-association;GO:0042542//response to hydrogen peroxide;GO:0009408//response to heat;GO:0000302//response to reactive oxygen species;GO:0051259//protein complex oligomerization	PREDICTED: 18.1 kDa class I heat shock protein-like [Populus euphratica]	XM_011015338.1 PREDICTED: Populus euphratica 18.1 kDa class I heat shock protein-like (LOC105117611), mRNA	17.8 kDa class I heat shock protein OS=Daucus carota OX=4039 PE=3 SV=1	Hsp20/alpha crystallin family	[O] KOG0710 Molecular chaperone (small heat-shock protein Hsp26/Hsp42)	2.84722	2.23325	4.93963	-0.312308	-0.209731	-1.07363
Unigene6272	K13993//HSP20 family protein+ko04141//Protein processing in endoplasmic reticulum;K13993//HSP20 family protein+ko04141//Protein processing in endoplasmic reticulum;K13993//HSP20 family protein+ko04141//Protein processing in endoplasmic reticulum;K13993//HSP20 family protein+ko04141//Protein processing in endoplasmic reticulum;K13993//HSP20 family protein+ko04141//Protein processing in endoplasmic…	GO:0006457//protein folding;GO:0051082//unfolded protein binding;GO:0009651//response to salt stress;GO:0043621//protein self-association;GO:0042542//response to hydrogen peroxide;GO:0009408//response to heat;GO:0000302//response to reactive oxygen species;GO:0051259//protein complex oligomerization	18.1 kDa class I heat shock protein [Populus trichocarpa] >PNT23061.1 hypothetical protein POPTR_008G062300 [Populus trichocarpa]	XM_011039929.1 PREDICTED: Populus euphratica 18.1 kDa class I heat shock protein-like (LOC105135150), mRNA	17.8 kDa class I heat shock protein OS=Daucus carota OX=4039 PE=3 SV=1	Hsp20/alpha crystallin family	[O] KOG0710 Molecular chaperone (small heat-shock protein Hsp26/Hsp42)	3.64576	2.95222	5.8851	-0.695056	-0.763425	-2.87909
Unigene7373	K13993//HSP20 family protein+ko04141//Protein processing in endoplasmic reticulum;K13993//HSP20 family protein+ko04141//Protein processing in endoplasmic reticulum;K13993//HSP20 family protein+ko04141//Protein processing in endoplasmic reticulum;K13993//HSP20 family protein+ko04141//Protein processing in endoplasmic reticulum;K13993//HSP20 family protein+ko04141//Protein processing in endoplasmic…	GO:0006457//protein folding;GO:0051082//unfolded protein binding;GO:0009651//response to salt stress;GO:0043621//protein self-association;GO:0042542//response to hydrogen peroxide;GO:0009408//response to heat;GO:0000302//response to reactive oxygen species;GO:0051259//protein complex oligomerization	PREDICTED: 18.1 kDa class I heat shock protein-like [Populus euphratica]	XM_011046271.1 PREDICTED: Populus euphratica 18.1 kDa class I heat shock protein-like (LOC105139713), mRNA	17.5 kDa class I heat shock protein OS=Glycine max OX=3847 GN=HSP17.5-E PE=3 SV=1	Hsp20/alpha crystallin family	[O] KOG0710 Molecular chaperone (small heat-shock protein Hsp26/Hsp42)	3.41801	6.14053	9.30771	8.19804	10.8457	11.5964
CL12066	K13993//HSP20 family protein+ko04141//Protein processing in endoplasmic reticulum;K13993//HSP20 family protein+ko04141//Protein processing in endoplasmic reticulum;K13993//HSP20 family protein+ko04141//Protein processing in endoplasmic reticulum;K13993//HSP20 family protein+ko04141//Protein processing in endoplasmic reticulum;K13993//HSP20 family protein+ko04141//Protein processing in endoplasmic…	GO:0006457//protein folding;GO:0051082//unfolded protein binding;GO:0009651//response to salt stress;GO:0043621//protein self-association;GO:0042542//response to hydrogen peroxide;GO:0009408//response to heat;GO:0000302//response to reactive oxygen species;GO:0051259//protein complex oligomerization	PREDICTED: 17.4 kDa class III heat shock protein-like [Populus euphratica]	XM_011038217.1 PREDICTED: Populus euphratica 17.4 kDa class III heat shock protein-like (LOC105133999), mRNA	17.4 kDa class III heat shock protein OS=Arabidopsis thaliana OX=3702 GN=HSP17.4B PE=2 SV=1	Hsp20/alpha crystallin family	[O] KOG0710 Molecular chaperone (small heat-shock protein Hsp26/Hsp42)	4.63632	4.45408	6.40386	4.55065	6.90598	8.21694
CL4285	K13993//HSP20 family protein+ko04141//Protein processing in endoplasmic reticulum;K13993//HSP20 family protein+ko04141//Protein processing in endoplasmic reticulum;K13993//HSP20 family protein+ko04141//Protein processing in endoplasmic reticulum;K13993//HSP20 family protein+ko04141//Protein processing in endoplasmic reticulum;K13993//HSP20 family protein+ko04141//Protein processing in endoplasmic…	GO:0006457//protein folding;GO:0051082//unfolded protein binding;GO:0009651//response to salt stress;GO:0043621//protein self-association;GO:0042542//response to hydrogen peroxide;GO:0009408//response to heat;GO:0000302//response to reactive oxygen species;GO:0051259//protein complex oligomerization	PREDICTED: 17.9 kDa class II heat shock protein-like [Populus euphratica]	EF145067.1 Populus trichocarpa clone WS0111_O07 unknown mRNA	17.3 kDa class II heat shock protein OS=Solanum peruvianum OX=4082 PE=2 SV=1	Hsp20/alpha crystallin family	[O] KOG0710 Molecular chaperone (small heat-shock protein Hsp26/Hsp42)	4.99602	5.64257	8.63832	10.9932	13.7683	12.8948
Unigene13445	K13993//HSP20 family protein+ko04141//Protein processing in endoplasmic reticulum;K13993//HSP20 family protein+ko04141//Protein processing in endoplasmic reticulum;K13993//HSP20 family protein+ko04141//Protein processing in endoplasmic reticulum;K13993//HSP20 family protein+ko04141//Protein processing in endoplasmic reticulum;K13993//HSP20 family protein+ko04141//Protein processing in endoplasmic…	GO:0006457//protein folding;GO:0051082//unfolded protein binding;GO:0009651//response to salt stress;GO:0043621//protein self-association;GO:0042542//response to hydrogen peroxide;GO:0009408//response to heat;GO:0000302//response to reactive oxygen species;GO:0051259//protein complex oligomerization	18.1 kDa class I heat shock protein [Populus trichocarpa]	XM_011007190.1 PREDICTED: Populus euphratica 18.1 kDa class I heat shock protein-like (LOC105111742), mRNA	17.3 kDa class I heat shock protein OS=Glycine max OX=3847 GN=HSP17.3-B PE=3 SV=1	Hsp20/alpha crystallin family	[O] KOG0710 Molecular chaperone (small heat-shock protein Hsp26/Hsp42)	7.261	8.32732	11.081	7.73948	9.42083	10.1705
Unigene17995	K13993//HSP20 family protein+ko04141//Protein processing in endoplasmic reticulum;K13993//HSP20 family protein+ko04141//Protein processing in endoplasmic reticulum;K13993//HSP20 family protein+ko04141//Protein processing in endoplasmic reticulum;K13993//HSP20 family protein+ko04141//Protein processing in endoplasmic reticulum;K13993//HSP20 family protein+ko04141//Protein processing in endoplasmic…	GO:0006457//protein folding;GO:0051082//unfolded protein binding;GO:0009651//response to salt stress;GO:0043621//protein self-association;GO:0042542//response to hydrogen peroxide;GO:0009408//response to heat;GO:0000302//response to reactive oxygen species;GO:0051259//protein complex oligomerization	18.1 kDa class I heat shock protein [Populus trichocarpa]	XM_011007190.1 PREDICTED: Populus euphratica 18.1 kDa class I heat shock protein-like (LOC105111742), mRNA	17.3 kDa class I heat shock protein OS=Glycine max OX=3847 GN=HSP17.3-B PE=3 SV=1	Hsp20/alpha crystallin family	[O] KOG0710 Molecular chaperone (small heat-shock protein Hsp26/Hsp42)	1e-05	8.8099	11.4724	0.785247	4.26492	0.49589
Unigene23301	K13993//HSP20 family protein+ko04141//Protein processing in endoplasmic reticulum;K13993//HSP20 family protein+ko04141//Protein processing in endoplasmic reticulum;K13993//HSP20 family protein+ko04141//Protein processing in endoplasmic reticulum;K13993//HSP20 family protein+ko04141//Protein processing in endoplasmic reticulum;K13993//HSP20 family protein+ko04141//Protein processing in endoplasmic…	GO:0006457//protein folding;GO:0051082//unfolded protein binding;GO:0009651//response to salt stress;GO:0043621//protein self-association;GO:0042542//response to hydrogen peroxide;GO:0009408//response to heat;GO:0000302//response to reactive oxygen species;GO:0051259//protein complex oligomerization	18.1 kDa class I heat shock protein [Populus trichocarpa]	XM_011007190.1 PREDICTED: Populus euphratica 18.1 kDa class I heat shock protein-like (LOC105111742), mRNA	17.3 kDa class I heat shock protein OS=Glycine max OX=3847 GN=HSP17.3-B PE=3 SV=1	Hsp20/alpha crystallin family	[O] KOG0710 Molecular chaperone (small heat-shock protein Hsp26/Hsp42)	7.54039	7.24663	10.1693	-1.25476	-2.55627	-2.25779
Unigene29404	K13993//HSP20 family protein+ko04141//Protein processing in endoplasmic reticulum;K13993//HSP20 family protein+ko04141//Protein processing in endoplasmic reticulum;K13993//HSP20 family protein+ko04141//Protein processing in endoplasmic reticulum;K13993//HSP20 family protein+ko04141//Protein processing in endoplasmic reticulum;K13993//HSP20 family protein+ko04141//Protein processing in endoplasmic…	GO:0006457//protein folding;GO:0051082//unfolded protein binding;GO:0009651//response to salt stress;GO:0043621//protein self-association;GO:0042542//response to hydrogen peroxide;GO:0009408//response to heat;GO:0000302//response to reactive oxygen species;GO:0051259//protein complex oligomerization	18.1 kDa class I heat shock protein [Populus trichocarpa]	XM_011047085.1 PREDICTED: Populus euphratica 17.3 kDa class I heat shock protein-like (LOC105140307), mRNA	17.3 kDa class I heat shock protein OS=Glycine max OX=3847 GN=HSP17.3-B PE=3 SV=1	Hsp20/alpha crystallin family	[O] KOG0710 Molecular chaperone (small heat-shock protein Hsp26/Hsp42)	7.58808	1e-05	1e-05	-2.27206	-2.78668	-3.78432
Unigene75289	K05909//laccase [EC:1.10.3.2]	GO:0009751//response to salicylic acid;GO:0046686//response to cadmium ion;GO:0009733//response to auxin;GO:0003677//DNA binding;GO:0005634//nucleus;GO:0009651//response to salt stress;GO:0009753//response to jasmonic acid;GO:0009739//response to gibberellin	transcription factor MYBS1 [Populus trichocarpa] >PNT09712.1 hypothetical protein POPTR_012G060300 [Populus trichocarpa]	XM_011011483.1 PREDICTED: Populus euphratica transcription factor DIVARICATA (LOC105114797), mRNA	Transcription factor MYBS1 OS=Oryza sativa subsp. japonica OX=39947 GN=MYBS1 PE=1 SV=1	NA	[O] KOG0724 Zuotin and related molecular chaperones (DnaJ superfamily), contains DNA-binding domains	-1.49263	-0.799169	-1.5238	-1.13745	-2.03103	-4.68853
CL13859	K16285//RING/U-box domain-containing protein [EC:2.3.2.27];K16285//RING/U-box domain-containing protein [EC:2.3.2.27];K16285//RING/U-box domain-containing protein [EC:2.3.2.27];K16285//RING/U-box domain-containing protein [EC:2.3.2.27]	GO:0010200//response to chitin;GO:0009651//response to salt stress;GO:0009739//response to gibberellin;GO:0009687//abscisic acid metabolic process;GO:0016874//ligase activity	PREDICTED: probable E3 ubiquitin-protein ligase XERICO [Populus euphratica] >XP_011009090.1 PREDICTED: probable E3 ubiquitin-protein ligase XERICO [Populus euphratica] >XP_011009091.1 PREDICTED: probable E3 ubiquitin-protein ligase XERICO [Populus euphratica]	XM_011010789.1 PREDICTED: Populus euphratica probable E3 ubiquitin-protein ligase XERICO (LOC105114281), transcript variant X3, mRNA	Probable E3 ubiquitin-protein ligase XERICO OS=Arabidopsis thaliana OX=3702 GN=XERICO PE=1 SV=1	Ring finger domain	[O] KOG0800 FOG: Predicted E3 ubiquitin ligase	-0.621723	-1.63017	-1.71524	-0.101593	-2.3283	-1.32583
CL4774	K00799//glutathione S-transferase [EC:2.5.1.18]+ko00480//Glutathione metabolism;K00799//glutathione S-transferase [EC:2.5.1.18]+ko00480//Glutathione metabolism;K00799//glutathione S-transferase [EC:2.5.1.18]+ko00480//Glutathione metabolism;K00799//glutathione S-transferase [EC:2.5.1.18]+ko00480//Glutathione metabolism;K00799//glutathione S-transferase [EC:2.5.1.18]+ko00480//Glutathione metabolism	GO:0004364//glutathione transferase activity;GO:0005634//nucleus;GO:0009409//response to cold;GO:0042742//defense response to bacterium;GO:0009579//thylakoid;GO:0005737//cytoplasm;GO:0005774//vacuolar membrane;GO:0006749//glutathione metabolic process;GO:0080167//response to karrikin;GO:0043295//glutathione binding;GO:0009651//response to salt stress;GO:0016740//transferase activity;GO:0009941//c…	glutathione S-transferase F4 [Populus yatungensis]	EF147039.1 Populus trichocarpa clone WS01226_J10 unknown mRNA	Glutathione S-transferase OS=Hyoscyamus muticus OX=35626 PE=1 SV=1	Glutathione S-transferase, C-terminal domain	[O] KOG0867 Glutathione S-transferase	2.73669	2.01529	3.20376	1.33418	2.59895	0.974445
Unigene68418	K16292//KDEL-tailed cysteine endopeptidase [EC:3.4.22.-];K01365//cathepsin L [EC:3.4.22.15]+ko04145//Phagosome	GO:0032440//2-alkenal reductase [NAD(P)] activity;GO:0005783//endoplasmic reticulum;GO:0005615//extracellular space;GO:0051603//proteolysis involved in cellular protein catabolic process;GO:0005764//lysosome;GO:0005773//vacuole;GO:0008234//cysteine-type peptidase activity;GO:0005829//cytosol;GO:0004197//cysteine-type endopeptidase activity;GO:0009651//response to salt stress	PREDICTED: cysteine proteinase RD21a [Populus euphratica]	EF147075.1 Populus trichocarpa clone WS01227_D07 unknown mRNA	Oryzain alpha chain OS=Oryza sativa subsp. japonica OX=39947 GN=Os04g0650000 PE=1 SV=2	Papain family cysteine protease	[O] KOG1543 Cysteine proteinase Cathepsin L	-1.61677	-0.564324	-1.72078	6.14607	5.64798	3.79592
Unigene68419	K16292//KDEL-tailed cysteine endopeptidase [EC:3.4.22.-];K01365//cathepsin L [EC:3.4.22.15]+ko04145//Phagosome	GO:0032440//2-alkenal reductase [NAD(P)] activity;GO:0005783//endoplasmic reticulum;GO:0005615//extracellular space;GO:0051603//proteolysis involved in cellular protein catabolic process;GO:0005764//lysosome;GO:0005773//vacuole;GO:0008234//cysteine-type peptidase activity;GO:0005829//cytosol;GO:0004197//cysteine-type endopeptidase activity;GO:0009651//response to salt stress	PREDICTED: cysteine proteinase RD21a [Populus euphratica]	EF147075.1 Populus trichocarpa clone WS01227_D07 unknown mRNA	Oryzain alpha chain OS=Oryza sativa subsp. japonica OX=39947 GN=Os04g0650000 PE=1 SV=2	Papain family cysteine protease	[O] KOG1543 Cysteine proteinase Cathepsin L	-3.62002	0.662004	-0.596496	6.13952	10.3315	4.81469
CL2954	K03030//26S proteasome regulatory subunit N11+ko03050//Proteasome;K03030//26S proteasome regulatory subunit N11+ko03050//Proteasome;K03030//26S proteasome regulatory subunit N11+ko03050//Proteasome;K03030//26S proteasome regulatory subunit N11+ko03050//Proteasome;K03030//26S proteasome regulatory subunit N11+ko03050//Proteasome	GO:0061578//Lys63-specific deubiquitinase activity;GO:0000502//proteasome complex;GO:0005829//cytosol;GO:0009651//response to salt stress	26S proteasome regulatory subunit rpn11-like [Quercus suber]	XM_009535485.1 Phytophthora sojae hypothetical protein mRNA	26S proteasome non-ATPase regulatory subunit 14 homolog OS=Arabidopsis thaliana OX=3702 GN=RPN11 PE=1 SV=1	JAB1/Mov34/MPN/PAD-1 ubiquitin protease	[O] KOG1555 26S proteasome regulatory complex, subunit RPN11	4.07476	-1.49891	-2.50353	7.02768	8.59947	8.29722
CL7345	K14724//solute carrier family 9 (sodium/hydrogen exchanger), member 8;K14724//solute carrier family 9 (sodium/hydrogen exchanger), member 8;K14724//solute carrier family 9 (sodium/hydrogen exchanger), member 8	GO:0098719//sodium ion import across plasma membrane;GO:0015386//potassium:proton antiporter activity;GO:0015385//sodium:proton antiporter activity;GO:0051453//regulation of intracellular pH;GO:0015299//solute:proton antiporter activity;GO:0016021//integral component of membrane;GO:0009941//chloroplast envelope;GO:0071805//potassium ion transmembrane transport;GO:0005886//plasma membrane	sodium/hydrogen exchanger 8 isoform X1 [Populus trichocarpa] >PNT24562.1 hypothetical protein POPTR_008G140700 [Populus trichocarpa] >AVA17745.1 SOS1-like protein 1 [Populus trichocarpa]	XM_011026558.1 PREDICTED: Populus euphratica sodium/hydrogen exchanger 8-like (LOC105125895), transcript variant X1, mRNA	Sodium/hydrogen exchanger 7 OS=Arabidopsis thaliana OX=3702 GN=NHX7 PE=1 SV=1	Sodium/hydrogen exchanger family	[P] KOG1965 Sodium/hydrogen exchanger protein	0.608964	-1.2247	-0.83178	-1.09506	-0.285748	-1.62726
CL2217	K14724//solute carrier family 9 (sodium/hydrogen exchanger), member 8;K14724//solute carrier family 9 (sodium/hydrogen exchanger), member 8;K14724//solute carrier family 9 (sodium/hydrogen exchanger), member 8;K14724//solute carrier family 9 (sodium/hydrogen exchanger), member 8;K14724//solute carrier family 9 (sodium/hydrogen exchanger), member 8	GO:0098719//sodium ion import across plasma membrane;GO:0015386//potassium:proton antiporter activity;GO:0015385//sodium:proton antiporter activity;GO:0006885//regulation of pH;GO:0051453//regulation of intracellular pH;GO:0005768//endosome;GO:0016021//integral component of membrane;GO:0071805//potassium ion transmembrane transport;GO:0005886//plasma membrane	PREDICTED: sodium/hydrogen exchanger 6-like isoform X1 [Populus euphratica]	XM_011041771.1 PREDICTED: Populus euphratica sodium/hydrogen exchanger 6-like (LOC105136432), transcript variant X1, mRNA	Sodium/hydrogen exchanger 6 OS=Arabidopsis thaliana OX=3702 GN=NHX6 PE=1 SV=3	Sodium/hydrogen exchanger family	[P] KOG1965 Sodium/hydrogen exchanger protein	3.49295	1.58021	1.22714	-0.0604575	-1.29595	-2.3201
Unigene43275	K14724//solute carrier family 9 (sodium/hydrogen exchanger), member 8;K14724//solute carrier family 9 (sodium/hydrogen exchanger), member 8;K14724//solute carrier family 9 (sodium/hydrogen exchanger), member 8;K14724//solute carrier family 9 (sodium/hydrogen exchanger), member 8;K14724//solute carrier family 9 (sodium/hydrogen exchanger), member 8	GO:0005774//vacuolar membrane;GO:0015385//sodium:proton antiporter activity;GO:0055075//potassium ion homeostasis;GO:0009651//response to salt stress;GO:0006885//regulation of pH;GO:0016021//integral component of membrane;GO:0005886//plasma membrane	Na+/H+ antiporter family protein 4 [Populus ilicifolia]	XM_011011161.1 PREDICTED: Populus euphratica sodium/hydrogen exchanger 2-like (LOC105114582), mRNA	Sodium/hydrogen exchanger 2 OS=Arabidopsis thaliana OX=3702 GN=NHX2 PE=2 SV=2	Sodium/hydrogen exchanger family	[P] KOG1965 Sodium/hydrogen exchanger protein	8.89191	4.06026	3.4585	1.12442	0.257635	0.492406
CL3276	K14724//solute carrier family 9 (sodium/hydrogen exchanger), member 8;K14724//solute carrier family 9 (sodium/hydrogen exchanger), member 8;K14724//solute carrier family 9 (sodium/hydrogen exchanger), member 8;K14724//solute carrier family 9 (sodium/hydrogen exchanger), member 8;K14724//solute carrier family 9 (sodium/hydrogen exchanger), member 8	GO:0015385//sodium:proton antiporter activity;GO:0006885//regulation of pH;GO:0016021//integral component of membrane	sodium/hydrogen exchanger 2-like [Hevea brasiliensis] >XP_021651481.1 sodium/hydrogen exchanger 2-like [Hevea brasiliensis]	XM_011035311.1 PREDICTED: Populus euphratica sodium/hydrogen exchanger 1-like (LOC105132046), transcript variant X2, mRNA	Sodium/hydrogen exchanger 1 OS=Arabidopsis thaliana OX=3702 GN=NHX1 PE=1 SV=2	Sodium/hydrogen exchanger family	[P] KOG1965 Sodium/hydrogen exchanger protein	2.41711	0.946685	0.456311	-0.922869	-1.36845	-0.615585
CL9910	K14724//solute carrier family 9 (sodium/hydrogen exchanger), member 8;K14724//solute carrier family 9 (sodium/hydrogen exchanger), member 8;K14724//solute carrier family 9 (sodium/hydrogen exchanger), member 8;K14724//solute carrier family 9 (sodium/hydrogen exchanger), member 8;K14724//solute carrier family 9 (sodium/hydrogen exchanger), member 8	GO:0098719//sodium ion import across plasma membrane;GO:0090333//regulation of stomatal closure;GO:0015386//potassium:proton antiporter activity;GO:0015385//sodium:proton antiporter activity;GO:0055075//potassium ion homeostasis;GO:0006885//regulation of pH;GO:0051453//regulation of intracellular pH;GO:0005774//vacuolar membrane;GO:0009651//response to salt stress;GO:0016021//integral component o…	sodium/hydrogen exchanger 1 [Populus trichocarpa] >XP_024439639.1 sodium/hydrogen exchanger 1 [Populus trichocarpa] >XP_024439640.1 sodium/hydrogen exchanger 1 [Populus trichocarpa] >PNT06464.1 hypothetical protein POPTR_013G031700 [Populus trichocarpa] >AVA17605.1 Na+/H+ antiporter family protein 3 [Populus angustifolia] >AVA17623.1 Na+/H+ antiporter family protein 3 [Populus trichocarpa]	XM_011025175.1 PREDICTED: Populus euphratica sodium/hydrogen exchanger 1-like (LOC105124949), transcript variant X1, mRNA	Sodium/hydrogen exchanger 1 OS=Arabidopsis thaliana OX=3702 GN=NHX1 PE=1 SV=2	Sodium/hydrogen exchanger family	[P] KOG1965 Sodium/hydrogen exchanger protein	-1.87561	-1.09634	-1.13852	-0.760087	-1.29857	-2.08398
CL14846	K01598//phosphopantothenoylcysteine decarboxylase [EC:4.1.1.36]+ko00770//Pantothenate and CoA biosynthesis+ko01100//Metabolic pathways;K01598//phosphopantothenoylcysteine decarboxylase [EC:4.1.1.36]+ko00770//Pantothenate and CoA biosynthesis+ko01100//Metabolic pathways;K01598//phosphopantothenoylcysteine decarboxylase [EC:4.1.1.36]+ko00770//Pantothenate and CoA biosynthesis+ko01100//Metabolic pat…	GO:0001558//regulation of cell growth;GO:0010181//FMN binding;GO:0009651//response to salt stress;GO:0003824//catalytic activity;GO:0070207//protein homotrimerization;GO:0004633//phosphopantothenoylcysteine decarboxylase activity	probable phosphopantothenoylcysteine decarboxylase [Populus trichocarpa] >ABK93542.1 unknown [Populus trichocarpa] >PNT01208.1 hypothetical protein POPTR_015G089600 [Populus trichocarpa]	EF145380.1 Populus trichocarpa clone WS01123_O20 unknown mRNA	Phosphopantothenoylcysteine decarboxylase OS=Arabidopsis thaliana OX=3702 GN=HAL3A PE=1 SV=1	Flavoprotein	[PD] KOG0672 Halotolerance protein HAL3 (contains flavoprotein domain)	-2.43014	-1.30079	-1.48645	-0.367432	-1.30433	-1.30325
CL4278	K05681//ATP-binding cassette, subfamily G (WHITE), member 2+ko02010//ABC transporters;K05681//ATP-binding cassette, subfamily G (WHITE), member 2+ko02010//ABC transporters;K05681//ATP-binding cassette, subfamily G (WHITE), member 2+ko02010//ABC transporters;K05681//ATP-binding cassette, subfamily G (WHITE), member 2+ko02010//ABC transporters;K05681//ATP-binding cassette, subfamily G (WHITE), memb…	GO:0009611//response to wounding;GO:0005524//ATP binding;GO:0009897//external side of plasma membrane;GO:0042803//protein homodimerization activity;GO:0009737//response to abscisic acid;GO:0080051//cutin transport;GO:0016021//integral component of membrane;GO:0009651//response to salt stress;GO:0016887//ATPase activity	ABC transporter G family member 11-like [Quercus suber]	NA	ABC transporter G family member 15 OS=Arabidopsis thaliana OX=3702 GN=ABCG15 PE=2 SV=2	ABC-2 type transporter	[Q] KOG0061 Transporter, ABC superfamily (Breast cancer resistance protein)	-3.09529	-1.63887	-6.48401	3.15689	-0.952519	1.88388
CL17907	K14573//nucleolar protein 4+ko03008//Ribosome biogenesis in eukaryotes;K12896//splicing factor, arginine/serine-rich 7+ko03040//Spliceosome;K12885//heterogeneous nuclear ribonucleoprotein G+ko03040//Spliceosome	GO:0034336//misfolded RNA binding;GO:0060567//negative regulation of DNA-templated transcription, termination;GO:0003723//RNA binding;GO:0009414//response to water deprivation;GO:0005524//ATP binding;GO:0009845//seed germination;GO:0003690//double-stranded DNA binding;GO:0003697//single-stranded DNA binding;GO:0005507//copper ion binding;GO:0009651//response to salt stress;GO:0005739//mitochondri…	hypothetical protein H257_10965 [Aphanomyces astaci] >ETV74372.1 hypothetical protein H257_10965 [Aphanomyces astaci]	NA	Glycine-rich RNA-binding protein 10 OS=Brassica napus OX=3708 GN=GRP10 PE=2 SV=1	RNA recognition motif. (a.k.a. RRM, RBD, or RNP domain)	[R] KOG0118 FOG: RRM domain	8.86092	3.2759	4.79859	4.37222	6.1826	4.94463
Unigene62715	K13126//polyadenylate-binding protein+ko03015//mRNA surveillance pathway+ko03018//RNA degradation+ko03013//RNA transport;K13126//polyadenylate-binding protein+ko03015//mRNA surveillance pathway+ko03018//RNA degradation+ko03013//RNA transport;K13126//polyadenylate-binding protein+ko03015//mRNA surveillance pathway+ko03018//RNA degradation+ko03013//RNA transport;K13126//polyadenylate-binding protei…	GO:0003723//RNA binding;GO:0009535//chloroplast thylakoid membrane;GO:0009414//response to water deprivation;GO:0009409//response to cold;GO:0010029//regulation of seed germination;GO:0003697//single-stranded DNA binding;GO:0009651//response to salt stress;GO:0009941//chloroplast envelope;GO:0080148//negative regulation of response to water deprivation;GO:0009570//chloroplast stroma;GO:1901001//n…	unknown [Populus trichocarpa x Populus deltoides]	EF148401.1 Populus trichocarpa x Populus deltoides clone WS01314_G11 unknown mRNA	30S ribosomal protein 2, chloroplastic OS=Arabidopsis thaliana OX=3702 GN=PSRP2 PE=2 SV=1	RNA recognition motif. (a.k.a. RRM, RBD, or RNP domain)	[R] KOG0118 FOG: RRM domain	-1.07635	-0.931706	-2.04584	7.57241	12.9938	10.4428
CL3994	K12741//heterogeneous nuclear ribonucleoprotein A1/A3+ko03040//Spliceosome;K12741//heterogeneous nuclear ribonucleoprotein A1/A3+ko03040//Spliceosome;K12741//heterogeneous nuclear ribonucleoprotein A1/A3+ko03040//Spliceosome;K12741//heterogeneous nuclear ribonucleoprotein A1/A3+ko03040//Spliceosome	GO:0006397//mRNA processing;GO:0003723//RNA binding;GO:0003729//mRNA binding;GO:0005634//nucleus;GO:0009414//response to water deprivation;GO:0010029//regulation of seed germination;GO:0009737//response to abscisic acid;GO:1990904//ribonucleoprotein complex;GO:0009651//response to salt stress	probable RNA-binding protein ARP1 isoform X2 [Populus trichocarpa] >PNT22692.1 hypothetical protein POPTR_008G044700 [Populus trichocarpa] >PNT22694.1 hypothetical protein POPTR_008G044700 [Populus trichocarpa]	XM_011034448.1 PREDICTED: Populus euphratica RNA-binding protein 24-like (LOC105130692), transcript variant X2, mRNA	Probable RNA-binding protein ARP1 OS=Arabidopsis thaliana OX=3702 GN=ARP1 PE=2 SV=1	RNA recognition motif. (a.k.a. RRM, RBD, or RNP domain)	[R] KOG0149 Predicted RNA-binding protein SEB4 (RRM superfamily)	2.34631	-0.422335	-1.74061	4.37819	2.70408	2.42725
CL1787	NA	GO:0009414//response to water deprivation;GO:0009506//plasmodesma;GO:0015749//monosaccharide transmembrane transport;GO:0005351//carbohydrate:proton symporter activity;GO:0009737//response to abscisic acid;GO:0005887//integral component of plasma membrane;GO:0015145//monosaccharide transmembrane transporter activity;GO:0009651//response to salt stress;GO:0016021//integral component of membrane;GO…	sugar transport protein 13 isoform X2 [Populus trichocarpa] >PNT24783.1 hypothetical protein POPTR_008G151100 [Populus trichocarpa]	XM_011027935.1 PREDICTED: Populus euphratica sugar transport protein 13-like (LOC105126906), mRNA	Sugar transport protein 13 OS=Arabidopsis thaliana OX=3702 GN=STP13 PE=1 SV=2	NA	[R] KOG0254 Predicted transporter (major facilitator superfamily)	6.34326	1e-05	1e-05	-1.37117	0.340313	-5.10406
CL18355	K17725//sulfur dioxygenase [EC:1.13.11.18]+ko00920//Sulfur metabolism;K17725//sulfur dioxygenase [EC:1.13.11.18]+ko00920//Sulfur metabolism;K17725//sulfur dioxygenase [EC:1.13.11.18]+ko00920//Sulfur metabolism;K17725//sulfur dioxygenase [EC:1.13.11.18]+ko00920//Sulfur metabolism;K17725//sulfur dioxygenase [EC:1.13.11.18]+ko00920//Sulfur metabolism	GO:0004416//hydroxyacylglutathione hydrolase activity;GO:0016788//hydrolase activity, acting on ester bonds;GO:0050313//sulfur dioxygenase activity;GO:0006749//glutathione metabolic process;GO:0009651//response to salt stress;GO:0005739//mitochondrion;GO:0009960//endosperm development;GO:0009793//embryo development ending in seed dormancy;GO:0070813//hydrogen sulfide metabolic process	persulfide dioxygenase ETHE1 homolog, mitochondrial [Populus trichocarpa] >PNT58931.1 hypothetical protein POPTR_001G380100 [Populus trichocarpa]	XM_011047280.1 PREDICTED: Populus euphratica persulfide dioxygenase ETHE1 homolog, mitochondrial (LOC105140440), mRNA	Persulfide dioxygenase ETHE1 homolog, mitochondrial OS=Arabidopsis thaliana OX=3702 GN=GLY3 PE=1 SV=3	Metallo-beta-lactamase superfamily	[R] KOG0814 Glyoxylase	-2.34778	-0.376786	-1.52012	-4.75162	-5.22804	-5.90152
CL2013	K22909//zinc finger CCCH domain-containing protein 13;K12837//splicing factor U2AF 65 kDa subunit+ko03040//Spliceosome;K12837//splicing factor U2AF 65 kDa subunit+ko03040//Spliceosome;K11093//U1 small nuclear ribonucleoprotein 70kDa+ko03040//Spliceosome	GO:0009506//plasmodesma;GO:0009651//response to salt stress	PREDICTED: cyclin-L1-1-like [Populus euphratica]	XM_011018976.1 PREDICTED: Populus euphratica cyclin-L1-1-like (LOC105120422), mRNA	Cyclin-L1-1 OS=Arabidopsis thaliana OX=3702 GN=CYCL1-1 PE=1 SV=2	Cyclin, N-terminal domain	[R] KOG0835 Cyclin L	-1.71291	-1.06172	-1.49731	-1.38295	1.36214	-4.45388
Unigene56811	K15188//cyclin T;K15188//cyclin T;K15188//cyclin T;K15188//cyclin T;K15188//cyclin T	GO:0009506//plasmodesma;GO:0009651//response to salt stress	cyclin-L1-1 [Populus trichocarpa] >PNT22674.1 hypothetical protein POPTR_008G043600 [Populus trichocarpa]	XM_011018976.1 PREDICTED: Populus euphratica cyclin-L1-1-like (LOC105120422), mRNA	Cyclin-L1-1 OS=Arabidopsis thaliana OX=3702 GN=CYCL1-1 PE=1 SV=2	Cyclin, N-terminal domain	[R] KOG0835 Cyclin L	-1.14551	-0.717734	-1.56029	-1.44722	0.683985	-5.3045
CL5193	K13427//nitric-oxide synthase, plant [EC:1.14.13.39]+ko00220//Arginine biosynthesis+ko04626//Plant-pathogen interaction+ko00330//Arginine and proline metabolism+ko01100//Metabolic pathways+ko01110//Biosynthesis of secondary metabolites;K13427//nitric-oxide synthase, plant [EC:1.14.13.39]+ko00220//Arginine biosynthesis+ko04626//Plant-pathogen interaction+ko00330//Arginine and proline metabolism+ko…	GO:0032502//developmental process;GO:1901259//chloroplast rRNA processing;GO:0006355//regulation of transcription, DNA-templated;GO:0009742//brassinosteroid mediated signaling pathway;GO:0009658//chloroplast organization;GO:1904143//positive regulation of carotenoid biosynthetic process;GO:0009646//response to absence of light;GO:0009651//response to salt stress;GO:0005525//GTP binding;GO:1902326…	PREDICTED: putative nitric oxide synthase [Populus euphratica]	XM_011039667.1 PREDICTED: Populus euphratica putative nitric oxide synthase (LOC105134998), mRNA	GTP-binding protein BRASSINAZOLE INSENSITIVE PALE GREEN 2, chloroplastic OS=Arabidopsis thaliana OX=3702 GN=BPG2 PE=1 SV=1	50S ribosome-binding GTPase	[R] KOG1249 Predicted GTPases	1.22234	1.39462	1.46502	1.43339	2.38687	3.26852
CL17724	K13993//HSP20 family protein+ko04141//Protein processing in endoplasmic reticulum;K13993//HSP20 family protein+ko04141//Protein processing in endoplasmic reticulum;K13993//HSP20 family protein+ko04141//Protein processing in endoplasmic reticulum;K13993//HSP20 family protein+ko04141//Protein processing in endoplasmic reticulum;K13993//HSP20 family protein+ko04141//Protein processing in endoplasmic…	GO:0006457//protein folding;GO:0051082//unfolded protein binding;GO:0009651//response to salt stress;GO:0043621//protein self-association;GO:0042542//response to hydrogen peroxide;GO:0009408//response to heat;GO:0000302//response to reactive oxygen species;GO:0051259//protein complex oligomerization	17.9 kDa class II heat shock protein [Populus trichocarpa] >ABK93262.1 unknown [Populus trichocarpa] >PNT33084.1 hypothetical protein POPTR_006G223900 [Populus trichocarpa]	EF145067.1 Populus trichocarpa clone WS0111_O07 unknown mRNA	17.3 kDa class II heat shock protein OS=Solanum peruvianum OX=4082 PE=2 SV=1	Hsp20/alpha crystallin family	[R] KOG1336 Monodehydroascorbate/ferredoxin reductase	2.01973	4.28285	6.71042	-1.58531	-0.0885194	-2.5414
Unigene15132	K08486//syntaxin 1B/2/3+ko04130//SNARE interactions in vesicular transport;K02201//pantetheine-phosphate adenylyltransferase [EC:2.7.7.3]+ko00770//Pantothenate and CoA biosynthesis+ko01100//Metabolic pathways;K08486//syntaxin 1B/2/3+ko04130//SNARE interactions in vesicular transport;K08486//syntaxin 1B/2/3+ko04130//SNARE interactions in vesicular transport;K08486//syntaxin 1B/2/3+ko04130//SNARE i…	GO:0080020//regulation of coenzyme A biosynthetic process;GO:0019915//lipid storage;GO:0005829//cytosol;GO:0009651//response to salt stress;GO:0004140//dephospho-CoA kinase activity;GO:0004595//pantetheine-phosphate adenylyltransferase activity;GO:0006629//lipid metabolic process;GO:0015937//coenzyme A biosynthetic process	PREDICTED: phosphopantetheine adenylyltransferase [Populus euphratica]	XM_011013434.1 PREDICTED: Populus euphratica phosphopantetheine adenylyltransferase (LOC105116206), mRNA	Phosphopantetheine adenylyltransferase OS=Arabidopsis thaliana OX=3702 GN=COAD PE=1 SV=1	Cytidylyltransferase-like	[R] KOG3351 Predicted nucleotidyltransferase	4.59339	1e-05	1e-05	5.57916	7.38903	2.81647
Unigene6569	K08486//syntaxin 1B/2/3+ko04130//SNARE interactions in vesicular transport;K02201//pantetheine-phosphate adenylyltransferase [EC:2.7.7.3]+ko00770//Pantothenate and CoA biosynthesis+ko01100//Metabolic pathways;K08486//syntaxin 1B/2/3+ko04130//SNARE interactions in vesicular transport;K08486//syntaxin 1B/2/3+ko04130//SNARE interactions in vesicular transport;K08486//syntaxin 1B/2/3+ko04130//SNARE i…	GO:0080020//regulation of coenzyme A biosynthetic process;GO:0019915//lipid storage;GO:0005829//cytosol;GO:0009651//response to salt stress;GO:0004140//dephospho-CoA kinase activity;GO:0004595//pantetheine-phosphate adenylyltransferase activity;GO:0006629//lipid metabolic process;GO:0015937//coenzyme A biosynthetic process	syntaxin-112 [Populus trichocarpa]	XM_011013434.1 PREDICTED: Populus euphratica phosphopantetheine adenylyltransferase (LOC105116206), mRNA	Phosphopantetheine adenylyltransferase OS=Arabidopsis thaliana OX=3702 GN=COAD PE=1 SV=1	Cytidylyltransferase-like	[R] KOG3351 Predicted nucleotidyltransferase	-6.02649	0.229685	-0.896963	7.94712	10.2109	10.8428
CL13878	K20547//basic endochitinase B [EC:3.2.1.14]+ko04016//MAPK signaling pathway - plant+ko00520//Amino sugar and nucleotide sugar metabolism+ko01100//Metabolic pathways;K20547//basic endochitinase B [EC:3.2.1.14]+ko04016//MAPK signaling pathway - plant+ko00520//Amino sugar and nucleotide sugar metabolism+ko01100//Metabolic pathways;K20547//basic endochitinase B [EC:3.2.1.14]+ko04016//MAPK signaling p…	GO:0050832//defense response to fungus;GO:0009817//defense response to fungus, incompatible interaction;GO:0009627//systemic acquired resistance;GO:0042742//defense response to bacterium;GO:0009723//response to ethylene;GO:0080027//response to herbivore;GO:0008061//chitin binding;GO:0009651//response to salt stress;GO:0004540//ribonuclease activity;GO:0009615//response to virus	PREDICTED: pro-hevein-like [Populus euphratica]	XM_011040262.1 PREDICTED: Populus euphratica pro-hevein-like (LOC105135402), mRNA	Pro-hevein OS=Hevea brasiliensis OX=3981 GN=HEV1 PE=1 SV=2	Barwin family	[R] KOG4742 Predicted chitinase	-2.23165	-0.196303	-0.331328	7.28001	9.05577	10.1851
CL2909	K11276//nucleophosmin 1;K11276//nucleophosmin 1;K14826//FK506-binding nuclear protein [EC:5.2.1.8];K11276//nucleophosmin 1;K11276//nucleophosmin 1	GO:0045892//negative regulation of transcription, DNA-templated;GO:0009414//response to water deprivation;GO:0009737//response to abscisic acid;GO:0003676//nucleic acid binding;GO:0046872//metal ion binding;GO:0005730//nucleolus;GO:0043565//sequence-specific DNA binding;GO:0009651//response to salt stress	unknown [Populus trichocarpa]	XM_011020576.1 PREDICTED: Populus euphratica histone deacetylase HDT1 (LOC105121787), mRNA	Histone deacetylase HDT3 OS=Arabidopsis thaliana OX=3702 GN=HDT3 PE=1 SV=2	C2H2-type zinc finger	[S] LSE0402 A Uncharacterized protein	-2.21228	-0.717388	-1.42164	3.86361	4.58471	-3.79374
CL1315	K14498//serine/threonine-protein kinase SRK2 [EC:2.7.11.1]+ko04016//MAPK signaling pathway - plant+ko04075//Plant hormone signal transduction;K14498//serine/threonine-protein kinase SRK2 [EC:2.7.11.1]+ko04016//MAPK signaling pathway - plant+ko04075//Plant hormone signal transduction;K14498//serine/threonine-protein kinase SRK2 [EC:2.7.11.1]+ko04016//MAPK signaling pathway - plant+ko04075//Plant h…	GO:0005634//nucleus;GO:0005524//ATP binding;GO:0006468//protein phosphorylation;GO:0035556//intracellular signal transduction;GO:0005737//cytoplasm;GO:0004674//protein serine/threonine kinase activity;GO:0005829//cytosol;GO:0009651//response to salt stress	serine/threonine-protein kinase SAPK2 isoform X2 [Populus trichocarpa] >PNT28027.1 hypothetical protein POPTR_007G096400 [Populus trichocarpa]	XM_011024522.1 PREDICTED: Populus euphratica serine/threonine-protein kinase SAPK2-like (LOC105124488), transcript variant X2, mRNA	Serine/threonine-protein kinase SAPK1 OS=Oryza sativa subsp. japonica OX=39947 GN=SAPK1 PE=1 SV=1	Protein kinase domain	[T] KOG0583 Serine/threonine protein kinase	3.40772	0.0898271	0.301042	0.194863	1.16463	1.64139
CL4816	K04733//interleukin-1 receptor-associated kinase 4 [EC:2.7.11.1];K04733//interleukin-1 receptor-associated kinase 4 [EC:2.7.11.1];K04733//interleukin-1 receptor-associated kinase 4 [EC:2.7.11.1];K04733//interleukin-1 receptor-associated kinase 4 [EC:2.7.11.1];K04733//interleukin-1 receptor-associated kinase 4 [EC:2.7.11.1]	GO:0004715//non-membrane spanning protein tyrosine kinase activity;GO:0005524//ATP binding;GO:0009409//response to cold;GO:0006468//protein phosphorylation;GO:0042542//response to hydrogen peroxide;GO:0009737//response to abscisic acid;GO:0004674//protein serine/threonine kinase activity;GO:0004683//calmodulin-dependent protein kinase activity;GO:0009651//response to salt stress;GO:0004675//trans…	PREDICTED: calmodulin-binding receptor-like cytoplasmic kinase 2 isoform X1 [Populus euphratica] >XP_011032169.1 PREDICTED: calmodulin-binding receptor-like cytoplasmic kinase 2 isoform X1 [Populus euphratica] >XP_011032170.1 PREDICTED: calmodulin-binding receptor-like cytoplasmic kinase 2 isoform X1 [Populus euphratica] >XP_011032171.1 PREDICTED: calmodulin-binding receptor-like cytoplasmic kina…	XM_011033872.1 PREDICTED: Populus euphratica calmodulin-binding receptor-like cytoplasmic kinase 1 (LOC105131085), transcript variant X7, mRNA	Calmodulin-binding receptor-like cytoplasmic kinase 2 OS=Arabidopsis thaliana OX=3702 GN=CRCK2 PE=2 SV=1	ABC1 family	[T] KOG1187 Serine/threonine protein kinase	3.26226	4.31596	4.83331	-2.10838	-3.01144	-2.96173
CL12578	K09555//BCL2-associated athanogene 1+ko04141//Protein processing in endoplasmic reticulum	GO:0009409//response to cold;GO:0005829//cytosol;GO:0009651//response to salt stress;GO:0051087//chaperone binding;GO:0010228//vegetative to reproductive phase transition of meristem	PREDICTED: BAG family molecular chaperone regulator 4-like [Populus euphratica] >XP_011046846.1 PREDICTED: BAG family molecular chaperone regulator 4-like [Populus euphratica]	XM_011048543.1 PREDICTED: Populus euphratica BAG family molecular chaperone regulator 4-like (LOC105141355), transcript variant X1, mRNA	BAG family molecular chaperone regulator 4 OS=Arabidopsis thaliana OX=3702 GN=BAG4 PE=1 SV=1	BAG domain	[T] KOG4361 BCL2-associated athanogene-like proteins and related BAG family chaperone regulators	-4.36145	-1.09374	-1.45807	-0.203378	-1.4543	-0.613896
Unigene64280	K09555//BCL2-associated athanogene 1+ko04141//Protein processing in endoplasmic reticulum	GO:0009409//response to cold;GO:0005829//cytosol;GO:0009651//response to salt stress;GO:0051087//chaperone binding;GO:0010228//vegetative to reproductive phase transition of meristem	BAG family molecular chaperone regulator 4 [Populus trichocarpa] >PNS99228.1 hypothetical protein POPTR_016G121200 [Populus trichocarpa]	XM_011048543.1 PREDICTED: Populus euphratica BAG family molecular chaperone regulator 4-like (LOC105141355), transcript variant X1, mRNA	BAG family molecular chaperone regulator 4 OS=Arabidopsis thaliana OX=3702 GN=BAG4 PE=1 SV=1	NA	[T] KOG4361 BCL2-associated athanogene-like proteins and related BAG family chaperone regulators	-2.31204	-1.32066	-2.36156	2.46949	4.64	1.02535
CL12340	K01110//phosphatidylinositol-3,4,5-trisphosphate 3-phosphatase and dual-specificity protein phosphatase PTEN [EC:3.1.3.16 3.1.3.48 3.1.3.67]+ko01100//Metabolic pathways+ko04070//Phosphatidylinositol signaling system+ko00562//Inositol phosphate metabolism;K01110//phosphatidylinositol-3,4,5-trisphosphate 3-phosphatase and dual-specificity protein phosphatase PTEN [EC:3.1.3.16 3.1.3.48 3.1.3.67]+ko0…	GO:0052866//phosphatidylinositol phosphate phosphatase activity;GO:0008138//protein tyrosine/serine/threonine phosphatase activity;GO:0016314//phosphatidylinositol-3,4,5-trisphosphate 3-phosphatase activity;GO:0005829//cytosol;GO:0009651//response to salt stress;GO:0004725//protein tyrosine phosphatase activity	phosphatidylinositol 3,4,5-trisphosphate 3-phosphatase and protein-tyrosine-phosphatase PTEN2A [Populus trichocarpa] >XP_024460600.1 phosphatidylinositol 3,4,5-trisphosphate 3-phosphatase and protein-tyrosine-phosphatase PTEN2A [Populus trichocarpa] >PNT27145.1 hypothetical protein POPTR_007G047900 [Populus trichocarpa] >PNT27146.1 hypothetical protein POPTR_007G047900 [Populus trichocarpa] >PNT2…	XM_011007512.1 PREDICTED: Populus euphratica uncharacterized LOC105111981 (LOC105111981), mRNA	Phosphatidylinositol 3,4,5-trisphosphate 3-phosphatase and protein-tyrosine-phosphatase PTEN2B OS=Arabidopsis thaliana OX=3702 GN=PTEN2B PE=2 SV=1	Dual specificity phosphatase, catalytic domain	[TR] KOG2283 Clathrin coat dissociation kinase GAK/PTEN/Auxilin and related tyrosine phosphatases	0.136647	-0.264927	-1.37587	3.97676	5.99596	5.10181
CL20529	K17098//annexin D;K17098//annexin D;K17098//annexin D;K17098//annexin D;K17098//annexin D	GO:0009846//pollen germination;GO:0005544//calcium-dependent phospholipid binding;GO:0009414//response to water deprivation;GO:0009555//pollen development;GO:0009409//response to cold;GO:0009408//response to heat;GO:0009860//pollen tube growth;GO:0005509//calcium ion binding;GO:0009651//response to salt stress	PREDICTED: annexin D5-like isoform X1 [Populus euphratica]	XM_011002407.1 PREDICTED: Populus euphratica annexin D5-like (LOC105108201), transcript variant X2, mRNA	Annexin D5 OS=Arabidopsis thaliana OX=3702 GN=ANN5 PE=2 SV=2	Annexin	[U] KOG0819 Annexin	4.16086	0.845294	0.737059	-1.45124	-0.094836	-2.06874
Unigene111087	K17098//annexin D;K17098//annexin D;K17098//annexin D;K17098//annexin D;K17098//annexin D	GO:0009846//pollen germination;GO:0005544//calcium-dependent phospholipid binding;GO:0009414//response to water deprivation;GO:0009555//pollen development;GO:0009409//response to cold;GO:0009408//response to heat;GO:0009860//pollen tube growth;GO:0005509//calcium ion binding;GO:0009651//response to salt stress	annexin D5 [Populus trichocarpa] >PNT00162.1 hypothetical protein POPTR_015G031800 [Populus trichocarpa]	XM_011049495.1 PREDICTED: Populus euphratica annexin D5-like (LOC105142046), mRNA	Annexin D5 OS=Arabidopsis thaliana OX=3702 GN=ANN5 PE=2 SV=2	Annexin	[U] KOG0819 Annexin	-0.917974	-1.07196	-1.38675	2.78259	6.71873	5.32278
Unigene12580	K17098//annexin D;K17098//annexin D;K17098//annexin D;K17098//annexin D;K17098//annexin D	GO:0009846//pollen germination;GO:0005544//calcium-dependent phospholipid binding;GO:0009414//response to water deprivation;GO:0009555//pollen development;GO:0009409//response to cold;GO:0009408//response to heat;GO:0009860//pollen tube growth;GO:0005509//calcium ion binding;GO:0009651//response to salt stress	PREDICTED: annexin D5-like [Populus euphratica]	XM_011049495.1 PREDICTED: Populus euphratica annexin D5-like (LOC105142046), mRNA	Annexin D5 OS=Arabidopsis thaliana OX=3702 GN=ANN5 PE=2 SV=2	Annexin	[U] KOG0819 Annexin	-0.423016	-0.616213	-1.53099	1.15704	0.963638	0.839438
Unigene18671	K17098//annexin D;K17098//annexin D;K17098//annexin D;K17098//annexin D;K17098//annexin D	GO:0009846//pollen germination;GO:0005544//calcium-dependent phospholipid binding;GO:0009414//response to water deprivation;GO:0009555//pollen development;GO:0009409//response to cold;GO:0009408//response to heat;GO:0009860//pollen tube growth;GO:0005509//calcium ion binding;GO:0009651//response to salt stress	PREDICTED: annexin D5-like [Populus euphratica]	XM_011049495.1 PREDICTED: Populus euphratica annexin D5-like (LOC105142046), mRNA	Annexin D5 OS=Arabidopsis thaliana OX=3702 GN=ANN5 PE=2 SV=2	Annexin	[U] KOG0819 Annexin	-3.00652	-0.258041	-1.25555	-0.18564	-5.00937	-0.659472
Unigene26736	K17098//annexin D;K17098//annexin D;K17098//annexin D;K17098//annexin D;K17098//annexin D	GO:0009846//pollen germination;GO:0005544//calcium-dependent phospholipid binding;GO:0009414//response to water deprivation;GO:0009555//pollen development;GO:0009409//response to cold;GO:0009408//response to heat;GO:0009860//pollen tube growth;GO:0005509//calcium ion binding;GO:0009651//response to salt stress	PREDICTED: annexin D5-like [Populus euphratica]	XM_011049495.1 PREDICTED: Populus euphratica annexin D5-like (LOC105142046), mRNA	Annexin D5 OS=Arabidopsis thaliana OX=3702 GN=ANN5 PE=2 SV=2	Annexin	[U] KOG0819 Annexin	-2.42021	-0.577224	-1.16547	6.9818	6.90483	-0.988095
Unigene27291	K17098//annexin D;K17098//annexin D;K17098//annexin D;K17098//annexin D;K17098//annexin D	GO:0009846//pollen germination;GO:0005544//calcium-dependent phospholipid binding;GO:0009414//response to water deprivation;GO:0009555//pollen development;GO:0009409//response to cold;GO:0009408//response to heat;GO:0009860//pollen tube growth;GO:0005509//calcium ion binding;GO:0009651//response to salt stress	PREDICTED: annexin D5-like [Populus euphratica]	XM_011002406.1 PREDICTED: Populus euphratica annexin D5-like (LOC105108201), transcript variant X1, mRNA	Annexin D5 OS=Arabidopsis thaliana OX=3702 GN=ANN5 PE=2 SV=2	Annexin	[U] KOG0819 Annexin	-0.196486	-0.61063	-1.26385	-1.03395	-4.16853	-2.91915
Unigene96484	K17098//annexin D;K17098//annexin D;K17098//annexin D;K17098//annexin D;K17098//annexin D	GO:0009846//pollen germination;GO:0005544//calcium-dependent phospholipid binding;GO:0009414//response to water deprivation;GO:0009555//pollen development;GO:0009409//response to cold;GO:0009408//response to heat;GO:0009860//pollen tube growth;GO:0005509//calcium ion binding;GO:0009651//response to salt stress	PREDICTED: annexin D5-like isoform X1 [Populus euphratica]	XM_011002407.1 PREDICTED: Populus euphratica annexin D5-like (LOC105108201), transcript variant X2, mRNA	Annexin D5 OS=Arabidopsis thaliana OX=3702 GN=ANN5 PE=2 SV=2	NA	[U] KOG0819 Annexin	0.894926	2.35894	0.260562	0.352544	1.35285	0.92802
CL17084	K17098//annexin D;K17098//annexin D;K17098//annexin D;K17098//annexin D;K17098//annexin D	GO:0005544//calcium-dependent phospholipid binding;GO:0009414//response to water deprivation;GO:0009409//response to cold;GO:0005509//calcium ion binding;GO:0009651//response to salt stress;GO:0009408//response to heat	PREDICTED: annexin D4 [Populus euphratica]	XM_011001301.1 PREDICTED: Populus euphratica annexin D4 (LOC105107395), mRNA	Annexin D4 OS=Arabidopsis thaliana OX=3702 GN=ANN4 PE=1 SV=1	Annexin	[U] KOG0819 Annexin	1.30719	-2.49166	1.36514	3.01397	3.41714	-1.18228
CL2944	K17098//annexin D;K17098//annexin D;K17098//annexin D;K17098//annexin D;K17098//annexin D	GO:0005544//calcium-dependent phospholipid binding;GO:0048046//apoplast;GO:0009414//response to water deprivation;GO:0005524//ATP binding;GO:0009409//response to cold;GO:0009408//response to heat;GO:0042803//protein homodimerization activity;GO:0009579//thylakoid;GO:0005829//cytosol;GO:0005509//calcium ion binding;GO:0005507//copper ion binding;GO:0004601//peroxidase activity;GO:0009651//response…	PREDICTED: annexin D2-like [Populus euphratica]	JX986595.1 Populus tomentosa clone 2 annexin gene, complete cds	Annexin D2 OS=Arabidopsis thaliana OX=3702 GN=ANN2 PE=1 SV=1	Annexin	[U] KOG0819 Annexin	1.34596	-0.618545	-0.402529	-0.702058	-1.89765	-2.50499
CL12752	K17098//annexin D;K17098//annexin D;K17098//annexin D;K17098//annexin D;K17098//annexin D	GO:0070588//calcium ion transmembrane transport;GO:0005544//calcium-dependent phospholipid binding;GO:0048046//apoplast;GO:0009414//response to water deprivation;GO:0005524//ATP binding;GO:0005507//copper ion binding;GO:0009651//response to salt stress;GO:0008270//zinc ion binding;GO:0009409//response to cold;GO:0009579//thylakoid;GO:0042803//protein homodimerization activity;GO:0009408//response…	annexin D1 [Populus trichocarpa] >ABK93242.1 unknown [Populus trichocarpa] >PNT48788.1 hypothetical protein POPTR_002G095600 [Populus trichocarpa]	EF147715.1 Populus trichocarpa clone WS0124_H24 unknown mRNA	Annexin D1 OS=Arabidopsis thaliana OX=3702 GN=ANN1 PE=1 SV=1	Annexin	[U] KOG0819 Annexin	-1.31171	-0.965523	-1.05787	-1.52632	-4.7341	-2.67327
CL3847	K20478//golgin subfamily B member 1;K20478//golgin subfamily B member 1;K20478//golgin subfamily B member 1;K20478//golgin subfamily B member 1;K20478//golgin subfamily B member 1	GO:0032588//trans-Golgi network membrane;GO:0009651//response to salt stress;GO:0007034//vacuolar transport;GO:0048364//root development;GO:0010031//circumnutation	golgin subfamily B member 1 isoform X1 [Populus trichocarpa] >PNT14857.1 hypothetical protein POPTR_010G052600 [Populus trichocarpa]	XM_011044039.1 PREDICTED: Populus euphratica polyamine-modulated factor 1-binding protein 1 (LOC105138048), transcript variant X1, mRNA	MAR-binding filament-like protein 1-1 OS=Nicotiana tabacum OX=4097 GN=MFP1-1 PE=2 SV=1	Nucleopolyhedrovirus P10 protein	[Z] KOG0161 Myosin class II heavy chain	-1.1271	-0.346818	-0.969445	-1.96909	-5.31327	-3.14844
Unigene73076	K07375//tubulin beta+ko04145//Phagosome;K07375//tubulin beta+ko04145//Phagosome;K07375//tubulin beta+ko04145//Phagosome;K07375//tubulin beta+ko04145//Phagosome;K07375//tubulin beta+ko04145//Phagosome	GO:0000278//mitotic cell cycle;GO:0000226//microtubule cytoskeleton organization;GO:0005874//microtubule;GO:0009409//response to cold;GO:0005200//structural constituent of cytoskeleton;GO:0005737//cytoplasm;GO:0003924//GTPase activity;GO:0009651//response to salt stress;GO:0005525//GTP binding;GO:0007017//microtubule-based process;GO:0005886//plasma membrane	tubulin beta chain, partial [Trifolium pratense]	EF146853.1 Populus trichocarpa clone WS01218_D14 unknown mRNA	Tubulin beta-8 chain OS=Arabidopsis thaliana OX=3702 GN=TUBB8 PE=2 SV=2	Tubulin/FtsZ family, GTPase domain	[Z] KOG1375 Beta tubulin	1.75221	-0.573898	-0.358343	-1.85744	-1.93225	-4.33949
CL12613	NA	GO:0005634//nucleus;GO:0009414//response to water deprivation;GO:0009651//response to salt stress;GO:0005516//calmodulin binding	PREDICTED: uncharacterized protein LOC105137336 [Populus euphratica]	XM_011043056.1 PREDICTED: Populus euphratica uncharacterized LOC105137336 (LOC105137336), mRNA	VQ motif-containing protein 22 OS=Arabidopsis thaliana OX=3702 GN=VQ22 PE=2 SV=1	VQ motif	NA	3.61002	3.09371	3.37964	0.491755	2.49457	1.10732
Unigene3010	K01725//cyanate lyase [EC:4.2.1.104]+ko00910//Nitrogen metabolism;K01725//cyanate lyase [EC:4.2.1.104]+ko00910//Nitrogen metabolism;K01725//cyanate lyase [EC:4.2.1.104]+ko00910//Nitrogen metabolism;K01725//cyanate lyase [EC:4.2.1.104]+ko00910//Nitrogen metabolism	GO:0003677//DNA binding;GO:0042802//identical protein binding;GO:0009440//cyanate catabolic process;GO:0005829//cytosol;GO:0043565//sequence-specific DNA binding;GO:0009651//response to salt stress;GO:0009439//cyanate metabolic process;GO:0008824//cyanate hydratase activity	cyanate hydratase [Klebsormidium nitens]	NA	Cyanate hydratase OS=Physcomitrella patens subsp. patens OX=3218 GN=CYN PE=3 SV=1	Cyanate lyase C-terminal domain	NA	3.00262	1.31571	-4.21392	-0.0318876	-2.00195	-1.32244
CL19312	NA	GO:0009651//response to salt stress;GO:0016021//integral component of membrane;GO:0005739//mitochondrion;GO:0045454//cell redox homeostasis;GO:0050897//cobalt ion binding	PREDICTED: CBS domain-containing protein CBSX3, mitochondrial-like [Populus euphratica] >XP_011008481.1 PREDICTED: CBS domain-containing protein CBSX3, mitochondrial-like [Populus euphratica] >XP_011008482.1 PREDICTED: CBS domain-containing protein CBSX3, mitochondrial-like [Populus euphratica] >XP_011008483.1 PREDICTED: CBS domain-containing protein CBSX3, mitochondrial-like [Populus euphratica]…	XM_011010181.1 PREDICTED: Populus euphratica CBS domain-containing protein CBSX3, mitochondrial-like (LOC105113842), transcript variant X4, mRNA	CBS domain-containing protein CBSX3, mitochondrial OS=Arabidopsis thaliana OX=3702 GN=CBSX3 PE=1 SV=1	CBS domain	NA	-1.8028	-1.26309	-1.84555	3.44042	7.37758	8.08661
